# Supplementary material for: 2-Meth­oxy-N-[(S)-3-methyl­butan-2-yl]-6-{[(S)-3-methyl­butan-2-yl]amino}-3,5-dinitro­benzamide
Source: Acta Crystallogr Sect E Struct Rep Online. 2011 Nov 30;67(Pt 12):o3482. doi: 10.1107/S1600536811049749 (PMC3239106; doi:10.1107/S1600536811049749)
Supplement: Supplementary file 1 [file e-67-o3482-sup1.cif]

##############################################################################
#                                                                            #
# This CIF contains the data in a paper accepted for publication in          #
# Acta Crystallographica Section E. It conforms to the requirements of       #
# Notes for Authors for Acta Crystallographica Section E, and has been       #
# peer reviewed under the auspices of the IUCr Commission on Journals.       #
#                                                                            #
# Full details of the Crystallographic Information File format               #
# are given in the paper "The Crystallographic Information File (CIF):       #
# a New Standard Archive File for Crystallography" by S. R. Hall, F. H.      #
# Allen and I. D. Brown [Acta Cryst. (1991), A47, 655-685].                  #
#                                                                            #
# The current version of the core CIF dictionary is obtainable from          #
# ftp://ftp.iucr.org/pub/cif_core.dic.                                       #
#                                                                            #
# Software is freely available for graphical display of the structure(s)     #
# in this CIF. For information consult the CIF software page                 #
# http://www.iucr.org/resources/cif/software.                                #
#                                                                            #
# This file may be used for bona fide research purposes within the           #
# scientific community so long as proper attribution is given to the journal # 
# article from which it was obtained.                                        #
#                                                                            #
##############################################################################
data_I
_audit_creation_method     SHELXL-97
_chemical_name_systematic
;
2-Methoxy-<i>N</i>-[(<i>S</i>)-3-methylbutan-2-yl]-
6-{[(<i>S</i>)-3-methylbutan-2-yl]amino}-3,5-dinitrobenzamide
;
_chemical_name_common     ?
_chemical_formula_moiety     'C18 H28 N4 O6'
_chemical_formula_sum     'C18 H28 N4 O6'
_chemical_formula_iupac     'C18 H28 N4 O6'
_chemical_formula_weight     396.44
_chemical_melting_point     426
_symmetry_cell_setting     monoclinic
_symmetry_space_group_name_H-M     'I 2'
_symmetry_space_group_name_Hall     'I 2y'
loop_
    _symmetry_equiv_pos_as_xyz
    'x, y, z'
    '-x, y, -z'
    'x+1/2, y+1/2, z+1/2'
    '-x+1/2, y+1/2, -z+1/2'
_cell_length_a     21.1662(16)
_cell_length_b     9.8317(7)
_cell_length_c     22.565(2)
_cell_angle_alpha     90.00
_cell_angle_beta     117.1630(10)
_cell_angle_gamma     90.00
_cell_volume     4177.8(6)
_cell_formula_units_Z     8
_cell_measurement_reflns_used     12448
_cell_measurement_theta_min     0.98
_cell_measurement_theta_max     27.68
_cell_measurement_temperature     296(2)
_exptl_crystal_description     block
_exptl_crystal_colour     colourless
_exptl_crystal_size_max     0.68
_exptl_crystal_size_mid     0.22
_exptl_crystal_size_min     0.10
_exptl_crystal_density_diffrn     1.261
_exptl_crystal_density_meas     ?
_exptl_crystal_density_method     'not measured'
_exptl_crystal_F_000     1696
_exptl_absorpt_coefficient_mu     0.095
_exptl_absorpt_correction_type     multi-scan
_exptl_absorpt_process_details     '(SADABS; Sheldrick, 1996)'
_exptl_absorpt_correction_T_min     0.938
_exptl_absorpt_correction_T_max     0.990
_exptl_special_details     ?
_diffrn_ambient_temperature     296(2)
_diffrn_radiation_type     MoK\a
_diffrn_radiation_wavelength     0.71073
_diffrn_radiation_source     'fine-focus sealed tube'
_diffrn_radiation_monochromator     graphite
_diffrn_measurement_device_type     'Bruker APEXII CCD area-detector'
_diffrn_measurement_method     'phi and omega scans'
_diffrn_detector_area_resol_mean     ?
_diffrn_reflns_number     12447
_diffrn_reflns_av_R_equivalents     0.0309
_diffrn_reflns_av_sigmaI/netI     0.0499
_diffrn_reflns_theta_min     1.79
_diffrn_reflns_theta_max     27.68
_diffrn_reflns_theta_full     27.68
_diffrn_measured_fraction_theta_max     0.977
_diffrn_measured_fraction_theta_full     0.977
_diffrn_reflns_limit_h_min     -27
_diffrn_reflns_limit_h_max     27
_diffrn_reflns_limit_k_min     -10
_diffrn_reflns_limit_k_max     12
_diffrn_reflns_limit_l_min     -29
_diffrn_reflns_limit_l_max     28
_diffrn_standards_number     0
_diffrn_standards_interval_count     0
_diffrn_standards_interval_time     0
_diffrn_standards_decay_%     0
_refine_special_details
;
Refinement of <i>F</i>^2^ against ALL reflections. The weighted <i>R</i>-factor
<i>wR</i> and goodness of fit <i>S</i> are based on <i>F</i>^2^, conventional
<i>R</i>-factors <i>R</i> are based on <i>F</i>, with <i>F</i> set to zero for
negative <i>F</i>^2^. The threshold expression of <i>F</i>^2^ >
\s(<i>F</i>^2^) is used only for calculating <i>R</i>-factors(gt) <i>etc</i>.
and is not relevant to the choice of reflections for refinement.
<i>R</i>-factors based on <i>F</i>^2^ are statistically about twice as large
as those based on <i>F</i>, and <i>R</i>- factors based on ALL data will be
even larger.
;
_reflns_number_total     5062
_reflns_number_gt     2956
_reflns_threshold_expression     I>2sigma(I)
_refine_ls_structure_factor_coef     Fsqd
_refine_ls_matrix_type     full
_refine_ls_R_factor_all     0.1005
_refine_ls_R_factor_gt     0.0600
_refine_ls_wR_factor_gt     0.1638
_refine_ls_wR_factor_ref     0.1877
_refine_ls_goodness_of_fit_ref     0.988
_refine_ls_restrained_S_all     0.994
_refine_ls_number_reflns     5062
_refine_ls_number_parameters     505
_refine_ls_number_restraints     9
_refine_ls_hydrogen_treatment     constr
_refine_ls_weighting_scheme     calc
_refine_ls_weighting_details
                 'calc w=1/[\s^2^(Fo^2^)+(0.1100P)^2^] where P=(Fo^2^+2Fc^2^)/3'
_atom_sites_solution_hydrogens     geom
_atom_sites_solution_primary     direct
_atom_sites_solution_secondary     difmap
_refine_ls_shift/su_max     0.003
_refine_ls_shift/su_mean     0.000
_refine_diff_density_max     0.622
_refine_diff_density_min     -0.230
_refine_ls_extinction_method     none
_refine_ls_extinction_coef     ?
loop_
    _atom_type_symbol
    _atom_type_description
    _atom_type_scat_dispersion_real
    _atom_type_scat_dispersion_imag
    _atom_type_scat_source
    'C' 'C' 0.0033 0.0016
                         'International Tables Vol C Tables 4.2.6.8 and 6.1.1.4'
    'H' 'H' 0.0000 0.0000
                         'International Tables Vol C Tables 4.2.6.8 and 6.1.1.4'
    'N' 'N' 0.0061 0.0033
                         'International Tables Vol C Tables 4.2.6.8 and 6.1.1.4'
    'O' 'O' 0.0106 0.0060
                         'International Tables Vol C Tables 4.2.6.8 and 6.1.1.4'
_computing_data_collection     'APEX2 (Bruker, 2007)'
_computing_cell_refinement     'SAINT (Bruker, 2007)'
_computing_data_reduction     'SAINT (Bruker, 2007)'
_computing_structure_solution     'SHELXTL (Sheldrick, 2008)'
_computing_structure_refinement     'SHELXTL (Sheldrick, 2008)'
_computing_molecular_graphics     'SHELXTL (Sheldrick, 2008)'
_computing_publication_material     'SHELXTL (Sheldrick, 2008)'
loop_
    _atom_site_type_symbol
    _atom_site_label
    _atom_site_fract_x
    _atom_site_fract_y
    _atom_site_fract_z
    _atom_site_U_iso_or_equiv
    _atom_site_adp_type
    _atom_site_calc_flag
    _atom_site_refinement_flags
    _atom_site_occupancy
    _atom_site_symmetry_multiplicity
    _atom_site_disorder_assembly
    _atom_site_disorder_group
    C C1 0.2149(3) 0.0458(5) 0.4202(2) 0.0657(13) Uani d . 1 1 . .
    H H1A 0.2120 0.0726 0.4584 0.079 Uiso calc R 1 1 . .
    C C2 0.2775(3) 0.0626(5) 0.4176(2) 0.0601(12) Uani d . 1 1 . .
    C C3 0.2829(3) 0.0145(5) 0.3604(2) 0.0536(11) Uani d . 1 1 . .
    C C4 0.2239(2) -0.0351(4) 0.3071(2) 0.0496(10) Uani d . 1 1 . .
    C C5 0.1559(3) -0.0464(5) 0.3066(2) 0.0559(11) Uani d . 1 1 . .
    C C6 0.1564(3) -0.0089(5) 0.3689(2) 0.0606(12) Uani d . 1 1 . .
    C C7 0.0754(3) -0.0949(9) 0.1834(3) 0.094(2) Uani d . 1 1 . .
    H H7A 0.1180 -0.0939 0.1766 0.113 Uiso calc R 1 1 . .
    C C8 0.4036(3) -0.0608(9) 0.4051(3) 0.104(2) Uani d . 1 1 . .
    H H8A 0.4435 -0.0541 0.3958 0.156 Uiso calc R 1 1 . .
    H H8B 0.3907 -0.1546 0.4044 0.156 Uiso calc R 1 1 . .
    H H8C 0.4161 -0.0231 0.4483 0.156 Uiso calc R 1 1 . .
    C C9 0.2352(2) -0.0956(5) 0.2504(2) 0.0508(10) Uani d . 1 1 . .
    C C10 0.2536(3) -0.0434(6) 0.1525(2) 0.0695(14) Uani d . 1 1 . .
    H H10A 0.2298 -0.1309 0.1358 0.083 Uiso calc R 1 1 . .
    C C11 0.2157(6) 0.0619(14) 0.0979(4) 0.176(6) Uani d . 1 1 . .
    H H11A 0.1670 0.0688 0.0891 0.264 Uiso calc R 1 1 . .
    H H11B 0.2179 0.0345 0.0580 0.264 Uiso calc R 1 1 . .
    H H11C 0.2385 0.1486 0.1122 0.264 Uiso calc R 1 1 . .
    C C12 0.3296(4) -0.0607(8) 0.1670(4) 0.095(2) Uani d . 1 1 . .
    H H12A 0.3301 -0.0869 0.1253 0.114 Uiso calc R 1 1 . .
    C C13 0.3716(5) -0.1605(11) 0.2172(4) 0.129(3) Uani d . 1 1 . .
    H H13A 0.3493 -0.2481 0.2047 0.193 Uiso calc R 1 1 . .
    H H13B 0.3747 -0.1344 0.2594 0.193 Uiso calc R 1 1 . .
    H H13C 0.4184 -0.1650 0.2205 0.193 Uiso calc R 1 1 . .
    C C14 0.3696(7) 0.0804(12) 0.1895(8) 0.208(7) Uani d . 1 1 . .
    H H14A 0.4182 0.0694 0.1985 0.313 Uiso calc R 1 1 . .
    H H14B 0.3678 0.1113 0.2291 0.313 Uiso calc R 1 1 . .
    H H14C 0.3470 0.1461 0.1546 0.313 Uiso calc R 1 1 . .
    C C15 0.2353(2) 0.3234(5) 0.93893(19) 0.0521(10) Uani d . 1 1 . .
    H H15A 0.2345 0.3099 0.9794 0.063 Uiso calc R 1 1 . .
    C C16 0.2961(2) 0.3005(4) 0.93438(19) 0.0490(10) Uani d . 1 1 . .
    C C17 0.2997(2) 0.3289(4) 0.87464(18) 0.0467(9) Uani d . 1 1 . .
    C C18 0.23767(19) 0.3671(4) 0.81838(17) 0.0394(8) Uani d . 1 1 . .
    C C19 0.17142(19) 0.3801(4) 0.82059(17) 0.0398(8) Uani d . 1 1 . .
    C C20 0.1747(2) 0.3663(5) 0.8847(2) 0.0497(10) Uani d . 1 1 . .
    C C21 0.24722(19) 0.4191(4) 0.76034(19) 0.0399(9) Uani d . 1 1 . .
    C C22 0.4217(3) 0.3907(7) 0.9148(3) 0.0807(16) Uani d . 1 1 . .
    H H22A 0.4590 0.3786 0.9023 0.121 Uiso calc R 1 1 . .
    H H22B 0.4357 0.3512 0.9579 0.121 Uiso calc R 1 1 . .
    H H22C 0.4128 0.4860 0.9164 0.121 Uiso calc R 1 1 . .
    C C23 0.0912(2) 0.3596(5) 0.69793(18) 0.0498(10) Uani d . 1 1 . .
    H H23A 0.1288 0.3864 0.6864 0.060 Uiso calc R 1 1 . .
    C C24 0.2849(2) 0.3677(5) 0.6750(2) 0.0521(10) Uani d . 1 1 . .
    H H24A 0.3017 0.4620 0.6828 0.063 Uiso calc R 1 1 . .
    C C25 0.3471(3) 0.2764(7) 0.6830(3) 0.0794(16) Uani d . 1 1 . .
    H H25A 0.3855 0.2871 0.7270 0.119 Uiso calc R 1 1 . .
    H H25B 0.3628 0.3018 0.6507 0.119 Uiso calc R 1 1 . .
    H H25C 0.3320 0.1831 0.6762 0.119 Uiso calc R 1 1 . .
    C C26 0.2207(3) 0.3596(6) 0.6053(2) 0.0685(14) Uani d . 1 1 . .
    H H26A 0.1826 0.4139 0.6069 0.082 Uiso calc R 1 1 . .
    C C27 0.1923(4) 0.2182(8) 0.5859(3) 0.097(2) Uani d . 1 1 . .
    H H27A 0.1819 0.1803 0.6196 0.145 Uiso calc R 1 1 . .
    H H27B 0.2272 0.1629 0.5812 0.145 Uiso calc R 1 1 . .
    H H27C 0.1498 0.2208 0.5443 0.145 Uiso calc R 1 1 . .
    C C28 0.2375(4) 0.4239(7) 0.5523(3) 0.100(2) Uani d . 1 1 . .
    H H28A 0.1968 0.4163 0.5094 0.150 Uiso calc R 1 1 . .
    H H28B 0.2770 0.3776 0.5515 0.150 Uiso calc R 1 1 . .
    H H28C 0.2491 0.5182 0.5627 0.150 Uiso calc R 1 1 . .
    N N1 0.0926(3) -0.0156(6) 0.3776(3) 0.0814(13) Uani d . 1 1 . .
    N N2 0.3328(3) 0.1353(5) 0.4711(2) 0.0753(12) Uani d . 1 1 . .
    N N3 0.2437(2) -0.0073(4) 0.21059(17) 0.0564(9) Uani d . 1 1 . .
    H H3A 0.2435 0.0777 0.2195 0.068 Uiso calc R 1 1 . .
    N N4 0.3536(2) 0.2302(5) 0.99008(18) 0.0655(11) Uani d . 1 1 . .
    N N5 0.1125(2) 0.3863(5) 0.89616(19) 0.0641(11) Uani d . 1 1 . .
    N N6 0.26495(17) 0.3299(3) 0.72681(15) 0.0440(7) Uani d . 1 1 . .
    H H6A 0.2648 0.2450 0.7360 0.053 Uiso calc R 1 1 . .
    O O1 0.0952(3) 0.0318(6) 0.4284(3) 0.1188(18) Uani d . 1 1 . .
    O O2 0.3313(2) 0.1448(5) 0.5239(2) 0.0986(14) Uani d . 1 1 . .
    O O3 0.0388(2) -0.0701(6) 0.3351(2) 0.1003(15) Uani d . 1 1 . .
    O O4 0.3773(3) 0.1932(6) 0.4594(2) 0.1203(19) Uani d . 1 1 . .
    N N7 0.0976(2) -0.0935(5) 0.2554(2) 0.0702(11) Uani d . 1 1 . .
    H H7B 0.0675 -0.1296 0.2664 0.084 Uiso calc R 1 1 . .
    O O6 0.34459(17) 0.0131(4) 0.35551(15) 0.0648(9) Uani d . 1 1 . .
    O O7 0.2352(2) -0.2202(3) 0.24356(19) 0.0683(9) Uani d . 1 1 . .
    O O8 0.3963(2) 0.1660(5) 0.9792(2) 0.1004(14) Uani d . 1 1 . .
    O O9 0.3522(2) 0.2307(5) 1.04399(16) 0.0983(14) Uani d . 1 1 . .
    O O10 0.1161(2) 0.3519(5) 0.94979(17) 0.0871(12) Uani d . 1 1 . .
    O O11 0.05903(19) 0.4372(5) 0.85230(18) 0.0852(13) Uani d . 1 1 . .
    N N8 0.11081(17) 0.4067(4) 0.76599(15) 0.0479(8) Uani d . 1 1 . .
    H H8D 0.0803 0.4564 0.7712 0.058 Uiso calc R 1 1 . .
    O O13 0.35904(14) 0.3261(4) 0.86735(14) 0.0668(10) Uani d . 1 1 . .
    O O14 0.23905(17) 0.5416(3) 0.74670(16) 0.0528(7) Uani d . 1 1 . .
    C C33 0.0220(2) 0.4323(5) 0.6502(2) 0.0568(12) Uani d . 1 1 . .
    H H33A -0.0146 0.4086 0.6635 0.068 Uiso calc R 1 1 . .
    C C34 0.0310(3) 0.5837(7) 0.6548(4) 0.108(2) Uani d . 1 1 . .
    H H34A 0.0465 0.6121 0.7000 0.162 Uiso calc R 1 1 . .
    H H34B -0.0135 0.6264 0.6266 0.162 Uiso calc R 1 1 . .
    H H34C 0.0658 0.6097 0.6407 0.162 Uiso calc R 1 1 . .
    C C35 -0.0028(3) 0.3829(10) 0.5789(2) 0.108(2) Uani d . 1 1 . .
    H H35A -0.0462 0.4281 0.5499 0.162 Uiso calc R 1 1 . .
    H H35B -0.0107 0.2865 0.5768 0.162 Uiso calc R 1 1 . .
    H H35C 0.0329 0.4030 0.5651 0.162 Uiso calc R 1 1 . .
    C C36 0.0854(3) 0.2077(6) 0.6950(3) 0.0895(18) Uani d . 1 1 . .
    H H36A 0.1302 0.1687 0.7254 0.134 Uiso calc R 1 1 . .
    H H36B 0.0730 0.1774 0.6506 0.134 Uiso calc R 1 1 . .
    H H36C 0.0495 0.1796 0.7072 0.134 Uiso calc R 1 1 . .
    C C29 0.0361(5) -0.2255(10) 0.1558(4) 0.142(3) Uani d . 1 1 . .
    H H29A 0.0674 -0.3010 0.1761 0.212 Uiso calc R 1 1 . .
    H H29B 0.0196 -0.2278 0.1085 0.212 Uiso calc R 1 1 . .
    H H29C -0.0036 -0.2311 0.1653 0.212 Uiso calc R 1 1 . .
    C C30 0.0320(7) 0.0370(14) 0.1527(5) 0.167(5) Uani d D 1 1 . .
    H H30A 0.0607 0.1154 0.1769 0.200 Uiso calc R 1 1 . .
    C C31 0.0144(10) 0.051(2) 0.0775(5) 0.299(11) Uani d D 1 1 . .
    H H31A -0.0137 0.1308 0.0591 0.448 Uiso calc R 1 1 . .
    H H31B -0.0118 -0.0280 0.0535 0.448 Uiso calc R 1 1 . .
    H H31C 0.0577 0.0572 0.0739 0.448 Uiso calc R 1 1 . .
    C C32 -0.0292(8) 0.041(2) 0.1559(7) 0.230(7) Uani d DU 1 1 . .
    H H32A -0.0200 0.0389 0.2017 0.344 Uiso calc R 1 1 . .
    H H32B -0.0577 -0.0362 0.1330 0.344 Uiso calc R 1 1 . .
    H H32C -0.0542 0.1231 0.1354 0.344 Uiso calc R 1 1 . .
loop_
    _atom_site_aniso_label
    _atom_site_aniso_U_11
    _atom_site_aniso_U_22
    _atom_site_aniso_U_33
    _atom_site_aniso_U_12
    _atom_site_aniso_U_13
    _atom_site_aniso_U_23
    C1 0.090(4) 0.063(3) 0.058(3) 0.023(3) 0.046(3) 0.012(2)
    C2 0.074(3) 0.054(3) 0.053(3) 0.007(2) 0.029(2) 0.006(2)
    C3 0.069(3) 0.047(2) 0.058(3) 0.005(2) 0.040(2) 0.006(2)
    C4 0.061(3) 0.043(2) 0.052(2) 0.0032(19) 0.031(2) 0.0044(19)
    C5 0.070(3) 0.045(2) 0.065(3) 0.007(2) 0.041(3) 0.005(2)
    C6 0.073(3) 0.060(3) 0.065(3) 0.011(2) 0.046(3) 0.008(2)
    C7 0.061(3) 0.138(6) 0.079(4) -0.009(4) 0.028(3) -0.031(4)
    C8 0.082(4) 0.133(7) 0.099(4) 0.036(4) 0.044(4) 0.033(4)
    C9 0.059(3) 0.045(3) 0.056(2) 0.000(2) 0.033(2) 0.001(2)
    C10 0.085(4) 0.074(4) 0.056(3) 0.000(3) 0.038(3) 0.001(3)
    C11 0.233(11) 0.234(14) 0.103(6) 0.110(11) 0.114(7) 0.078(8)
    C12 0.106(5) 0.102(5) 0.100(4) 0.006(4) 0.067(4) -0.019(4)
    C13 0.139(7) 0.127(7) 0.150(7) -0.004(6) 0.091(6) 0.000(6)
    C14 0.228(12) 0.121(8) 0.39(2) -0.074(8) 0.240(14) -0.105(11)
    C15 0.064(3) 0.054(3) 0.0350(19) -0.007(2) 0.0199(19) -0.0027(19)
    C16 0.054(2) 0.045(2) 0.0362(19) 0.0025(18) 0.0102(18) 0.0007(18)
    C17 0.050(2) 0.044(2) 0.042(2) 0.0044(18) 0.0171(19) -0.0043(18)
    C18 0.0428(19) 0.036(2) 0.0350(17) 0.0004(16) 0.0135(16) -0.0025(16)
    C19 0.042(2) 0.039(2) 0.0390(19) -0.0017(16) 0.0183(17) -0.0023(16)
    C20 0.052(2) 0.053(3) 0.049(2) -0.003(2) 0.028(2) -0.002(2)
    C21 0.0393(19) 0.035(2) 0.043(2) -0.0028(16) 0.0161(16) -0.0018(17)
    C22 0.060(3) 0.079(4) 0.096(4) -0.003(3) 0.029(3) 0.002(3)
    C23 0.044(2) 0.063(3) 0.0373(19) 0.001(2) 0.0141(17) 0.003(2)
    C24 0.065(3) 0.048(2) 0.056(2) 0.001(2) 0.039(2) 0.004(2)
    C25 0.071(3) 0.100(4) 0.081(3) 0.018(3) 0.047(3) 0.015(3)
    C26 0.080(3) 0.077(4) 0.056(3) 0.023(3) 0.037(2) 0.016(3)
    C27 0.113(5) 0.106(5) 0.063(3) -0.019(4) 0.034(3) -0.015(4)
    C28 0.145(6) 0.095(5) 0.086(4) 0.044(4) 0.074(4) 0.036(4)
    N1 0.085(3) 0.089(3) 0.098(4) 0.015(3) 0.066(3) 0.013(3)
    N2 0.087(3) 0.075(3) 0.060(3) 0.006(3) 0.030(2) -0.005(2)
    N3 0.076(3) 0.047(2) 0.054(2) 0.0021(18) 0.036(2) -0.0006(18)
    N4 0.071(3) 0.066(3) 0.044(2) -0.002(2) 0.0124(19) 0.008(2)
    N5 0.063(2) 0.083(3) 0.057(2) -0.013(2) 0.036(2) -0.014(2)
    N6 0.0568(19) 0.0363(17) 0.0436(16) 0.0000(15) 0.0270(15) 0.0033(15)
    O1 0.127(4) 0.154(5) 0.125(4) 0.016(4) 0.101(3) -0.010(4)
    O2 0.119(3) 0.115(4) 0.064(2) 0.008(3) 0.044(2) -0.024(2)
    O3 0.075(3) 0.140(4) 0.106(3) 0.001(3) 0.058(3) 0.005(3)
    O4 0.126(4) 0.139(5) 0.093(3) -0.054(4) 0.047(3) -0.039(3)
    N7 0.062(2) 0.081(3) 0.076(3) -0.008(2) 0.039(2) -0.008(2)
    O6 0.0598(19) 0.080(2) 0.0599(18) -0.0005(16) 0.0322(16) 0.0067(17)
    O7 0.091(3) 0.0421(18) 0.084(2) 0.0023(16) 0.050(2) -0.0027(17)
    O8 0.089(3) 0.115(4) 0.091(3) 0.049(3) 0.036(2) 0.045(3)
    O9 0.115(3) 0.113(4) 0.0389(18) 0.021(3) 0.0106(19) 0.014(2)
    O10 0.096(3) 0.122(3) 0.066(2) -0.016(3) 0.0562(19) -0.003(2)
    O11 0.059(2) 0.135(4) 0.071(2) 0.018(2) 0.038(2) -0.002(2)
    N8 0.0408(17) 0.058(2) 0.0414(17) 0.0061(16) 0.0153(14) -0.0012(17)
    O13 0.0403(16) 0.103(3) 0.0490(15) 0.0133(17) 0.0134(13) -0.0031(18)
    O14 0.075(2) 0.0330(16) 0.0576(16) -0.0021(14) 0.0363(15) -0.0008(13)
    C33 0.040(2) 0.078(3) 0.044(2) -0.001(2) 0.0121(18) 0.011(2)
    C34 0.086(4) 0.080(4) 0.106(5) 0.011(3) -0.002(4) 0.026(4)
    C35 0.080(4) 0.164(8) 0.051(3) 0.021(5) 0.004(3) 0.006(4)
    C36 0.095(4) 0.068(4) 0.073(4) 0.007(3) 0.010(3) -0.011(3)
    C29 0.145(7) 0.101(6) 0.128(7) 0.002(5) 0.017(6) -0.042(5)
    C30 0.191(11) 0.158(10) 0.096(6) -0.038(9) 0.017(7) 0.036(6)
    C31 0.41(2) 0.30(3) 0.098(7) -0.07(2) 0.037(11) 0.009(11)
    C32 0.253(10) 0.196(10) 0.224(10) 0.044(9) 0.095(8) 0.049(8)
_geom_special_details
;
All e.s.d.'s (except the e.s.d. in the dihedral angle between two l.s. planes)
are estimated using the full covariance matrix. The cell e.s.d.'s are taken
into account individually in the estimation of e.s.d.'s in distances, angles
and torsion angles; correlations between e.s.d.'s in cell parameters are only
used when they are defined by crystal symmetry. An approximate (isotropic)
treatment of cell e.s.d.'s is used for estimating e.s.d.'s involving l.s.
planes.
;
loop_
    _geom_bond_atom_site_label_1
    _geom_bond_atom_site_label_2
    _geom_bond_site_symmetry_2
    _geom_bond_distance
    _geom_bond_publ_flag
    C1 C6 . 1.361(7) ?
    C1 C2 . 1.364(7) ?
    C1 H1A . 0.9300 ?
    C2 C3 . 1.428(6) ?
    C2 N2 . 1.430(7) ?
    C3 O6 . 1.359(5) ?
    C3 C4 . 1.368(6) ?
    C4 C5 . 1.440(6) ?
    C4 C9 . 1.525(6) ?
    C5 N7 . 1.330(6) ?
    C5 C6 . 1.447(6) ?
    C6 N1 . 1.453(6) ?
    C7 N7 . 1.472(7) ?
    C7 C29 . 1.501(12) ?
    C7 C30 . 1.557(15) ?
    C7 H7A . 0.9800 ?
    C8 O6 . 1.437(7) ?
    C8 H8A . 0.9600 ?
    C8 H8B . 0.9600 ?
    C8 H8C . 0.9600 ?
    C9 O7 . 1.236(6) ?
    C9 N3 . 1.320(6) ?
    C10 N3 . 1.463(6) ?
    C10 C12 . 1.498(8) ?
    C10 C11 . 1.526(10) ?
    C10 H10A . 0.9800 ?
    C11 H11A . 0.9600 ?
    C11 H11B . 0.9600 ?
    C11 H11C . 0.9600 ?
    C12 C13 . 1.454(11) ?
    C12 C14 . 1.583(12) ?
    C12 H12A . 0.9800 ?
    C13 H13A . 0.9600 ?
    C13 H13B . 0.9600 ?
    C13 H13C . 0.9600 ?
    C14 H14A . 0.9600 ?
    C14 H14B . 0.9600 ?
    C14 H14C . 0.9600 ?
    C15 C16 . 1.357(6) ?
    C15 C20 . 1.373(6) ?
    C15 H15A . 0.9300 ?
    C16 C17 . 1.412(5) ?
    C16 N4 . 1.463(6) ?
    C17 O13 . 1.340(5) ?
    C17 C18 . 1.398(5) ?
    C18 C19 . 1.432(5) ?
    C18 C21 . 1.503(5) ?
    C19 N8 . 1.337(5) ?
    C19 C20 . 1.422(5) ?
    C20 N5 . 1.468(5) ?
    C21 O14 . 1.236(5) ?
    C21 N6 . 1.320(5) ?
    C22 O13 . 1.419(6) ?
    C22 H22A . 0.9600 ?
    C22 H22B . 0.9600 ?
    C22 H22C . 0.9600 ?
    C23 N8 . 1.471(5) ?
    C23 C36 . 1.497(7) ?
    C23 C33 . 1.541(6) ?
    C23 H23A . 0.9800 ?
    C24 N6 . 1.461(5) ?
    C24 C25 . 1.536(7) ?
    C24 C26 . 1.541(7) ?
    C24 H24A . 0.9800 ?
    C25 H25A . 0.9600 ?
    C25 H25B . 0.9600 ?
    C25 H25C . 0.9600 ?
    C26 C27 . 1.498(9) ?
    C26 C28 . 1.533(7) ?
    C26 H26A . 0.9800 ?
    C27 H27A . 0.9600 ?
    C27 H27B . 0.9600 ?
    C27 H27C . 0.9600 ?
    C28 H28A . 0.9600 ?
    C28 H28B . 0.9600 ?
    C28 H28C . 0.9600 ?
    N1 O1 . 1.215(6) ?
    N1 O3 . 1.228(7) ?
    N2 O2 . 1.212(5) ?
    N2 O4 . 1.226(6) ?
    N3 H3A . 0.8600 ?
    N4 O8 . 1.215(6) ?
    N4 O9 . 1.231(5) ?
    N5 O11 . 1.219(5) ?
    N5 O10 . 1.225(5) ?
    N6 H6A . 0.8600 ?
    N7 H7B . 0.8600 ?
    N8 H8D . 0.8600 ?
    C33 C34 . 1.499(9) ?
    C33 C35 . 1.526(7) ?
    C33 H33A . 0.9800 ?
    C34 H34A . 0.9600 ?
    C34 H34B . 0.9600 ?
    C34 H34C . 0.9600 ?
    C35 H35A . 0.9600 ?
    C35 H35B . 0.9600 ?
    C35 H35C . 0.9600 ?
    C36 H36A . 0.9600 ?
    C36 H36B . 0.9600 ?
    C36 H36C . 0.9600 ?
    C29 H29A . 0.9600 ?
    C29 H29B . 0.9600 ?
    C29 H29C . 0.9600 ?
    C30 C32 . 1.332(16) ?
    C30 C31 . 1.567(15) ?
    C30 H30A . 0.9800 ?
    C31 H31A . 0.9600 ?
    C31 H31B . 0.9600 ?
    C31 H31C . 0.9600 ?
    C32 H32A . 0.9600 ?
    C32 H32B . 0.9600 ?
    C32 H32C . 0.9600 ?
loop_
    _geom_angle_atom_site_label_1
    _geom_angle_atom_site_label_2
    _geom_angle_atom_site_label_3
    _geom_angle_site_symmetry_1
    _geom_angle_site_symmetry_3
    _geom_angle
    _geom_angle_publ_flag
    C6 C1 C2 . . 122.4(4) ?
    C6 C1 H1A . . 118.8 ?
    C2 C1 H1A . . 118.8 ?
    C1 C2 C3 . . 118.6(5) ?
    C1 C2 N2 . . 117.5(4) ?
    C3 C2 N2 . . 123.8(5) ?
    O6 C3 C4 . . 116.8(4) ?
    O6 C3 C2 . . 123.5(4) ?
    C4 C3 C2 . . 119.6(4) ?
    C3 C4 C5 . . 122.9(4) ?
    C3 C4 C9 . . 116.5(4) ?
    C5 C4 C9 . . 120.2(4) ?
    N7 C5 C4 . . 124.1(4) ?
    N7 C5 C6 . . 121.7(4) ?
    C4 C5 C6 . . 114.1(4) ?
    C1 C6 C5 . . 121.9(4) ?
    C1 C6 N1 . . 116.3(4) ?
    C5 C6 N1 . . 121.6(5) ?
    N7 C7 C29 . . 107.6(7) ?
    N7 C7 C30 . . 108.0(7) ?
    C29 C7 C30 . . 115.2(6) ?
    N7 C7 H7A . . 108.6 ?
    C29 C7 H7A . . 108.6 ?
    C30 C7 H7A . . 108.6 ?
    O6 C8 H8A . . 109.5 ?
    O6 C8 H8B . . 109.5 ?
    H8A C8 H8B . . 109.5 ?
    O6 C8 H8C . . 109.5 ?
    H8A C8 H8C . . 109.5 ?
    H8B C8 H8C . . 109.5 ?
    O7 C9 N3 . . 124.0(4) ?
    O7 C9 C4 . . 120.1(4) ?
    N3 C9 C4 . . 115.9(4) ?
    N3 C10 C12 . . 114.2(5) ?
    N3 C10 C11 . . 108.7(5) ?
    C12 C10 C11 . . 111.7(6) ?
    N3 C10 H10A . . 107.3 ?
    C12 C10 H10A . . 107.3 ?
    C11 C10 H10A . . 107.3 ?
    C10 C11 H11A . . 109.5 ?
    C10 C11 H11B . . 109.5 ?
    H11A C11 H11B . . 109.5 ?
    C10 C11 H11C . . 109.5 ?
    H11A C11 H11C . . 109.5 ?
    H11B C11 H11C . . 109.5 ?
    C13 C12 C10 . . 117.4(6) ?
    C13 C12 C14 . . 107.2(8) ?
    C10 C12 C14 . . 109.5(6) ?
    C13 C12 H12A . . 107.4 ?
    C10 C12 H12A . . 107.4 ?
    C14 C12 H12A . . 107.4 ?
    C12 C13 H13A . . 109.5 ?
    C12 C13 H13B . . 109.5 ?
    H13A C13 H13B . . 109.5 ?
    C12 C13 H13C . . 109.5 ?
    H13A C13 H13C . . 109.5 ?
    H13B C13 H13C . . 109.5 ?
    C12 C14 H14A . . 109.5 ?
    C12 C14 H14B . . 109.5 ?
    H14A C14 H14B . . 109.5 ?
    C12 C14 H14C . . 109.5 ?
    H14A C14 H14C . . 109.5 ?
    H14B C14 H14C . . 109.5 ?
    C16 C15 C20 . . 121.0(4) ?
    C16 C15 H15A . . 119.5 ?
    C20 C15 H15A . . 119.5 ?
    C15 C16 C17 . . 120.4(4) ?
    C15 C16 N4 . . 117.4(4) ?
    C17 C16 N4 . . 121.8(4) ?
    O13 C17 C18 . . 116.0(3) ?
    O13 C17 C16 . . 125.1(3) ?
    C18 C17 C16 . . 118.9(4) ?
    C17 C18 C19 . . 121.4(3) ?
    C17 C18 C21 . . 116.0(3) ?
    C19 C18 C21 . . 121.6(3) ?
    N8 C19 C20 . . 122.5(3) ?
    N8 C19 C18 . . 121.9(3) ?
    C20 C19 C18 . . 115.6(3) ?
    C15 C20 C19 . . 121.9(4) ?
    C15 C20 N5 . . 115.5(4) ?
    C19 C20 N5 . . 122.4(4) ?
    O14 C21 N6 . . 123.3(4) ?
    O14 C21 C18 . . 119.3(3) ?
    N6 C21 C18 . . 117.4(3) ?
    O13 C22 H22A . . 109.5 ?
    O13 C22 H22B . . 109.5 ?
    H22A C22 H22B . . 109.5 ?
    O13 C22 H22C . . 109.5 ?
    H22A C22 H22C . . 109.5 ?
    H22B C22 H22C . . 109.5 ?
    N8 C23 C36 . . 109.8(4) ?
    N8 C23 C33 . . 108.0(3) ?
    C36 C23 C33 . . 113.6(4) ?
    N8 C23 H23A . . 108.5 ?
    C36 C23 H23A . . 108.5 ?
    C33 C23 H23A . . 108.5 ?
    N6 C24 C25 . . 107.6(4) ?
    N6 C24 C26 . . 111.2(3) ?
    C25 C24 C26 . . 113.6(4) ?
    N6 C24 H24A . . 108.1 ?
    C25 C24 H24A . . 108.1 ?
    C26 C24 H24A . . 108.1 ?
    C24 C25 H25A . . 109.5 ?
    C24 C25 H25B . . 109.5 ?
    H25A C25 H25B . . 109.5 ?
    C24 C25 H25C . . 109.5 ?
    H25A C25 H25C . . 109.5 ?
    H25B C25 H25C . . 109.5 ?
    C27 C26 C28 . . 111.0(5) ?
    C27 C26 C24 . . 113.3(4) ?
    C28 C26 C24 . . 111.3(5) ?
    C27 C26 H26A . . 106.9 ?
    C28 C26 H26A . . 106.9 ?
    C24 C26 H26A . . 106.9 ?
    C26 C27 H27A . . 109.5 ?
    C26 C27 H27B . . 109.5 ?
    H27A C27 H27B . . 109.5 ?
    C26 C27 H27C . . 109.5 ?
    H27A C27 H27C . . 109.5 ?
    H27B C27 H27C . . 109.5 ?
    C26 C28 H28A . . 109.5 ?
    C26 C28 H28B . . 109.5 ?
    H28A C28 H28B . . 109.5 ?
    C26 C28 H28C . . 109.5 ?
    H28A C28 H28C . . 109.5 ?
    H28B C28 H28C . . 109.5 ?
    O1 N1 O3 . . 122.1(5) ?
    O1 N1 C6 . . 117.8(6) ?
    O3 N1 C6 . . 120.1(5) ?
    O2 N2 O4 . . 122.8(5) ?
    O2 N2 C2 . . 119.3(5) ?
    O4 N2 C2 . . 117.6(4) ?
    C9 N3 C10 . . 124.8(4) ?
    C9 N3 H3A . . 117.6 ?
    C10 N3 H3A . . 117.6 ?
    O8 N4 O9 . . 123.9(4) ?
    O8 N4 C16 . . 118.4(4) ?
    O9 N4 C16 . . 117.4(4) ?
    O11 N5 O10 . . 122.1(4) ?
    O11 N5 C20 . . 119.1(4) ?
    O10 N5 C20 . . 118.8(4) ?
    C21 N6 C24 . . 123.5(3) ?
    C21 N6 H6A . . 118.3 ?
    C24 N6 H6A . . 118.3 ?
    C5 N7 C7 . . 131.7(4) ?
    C5 N7 H7B . . 114.2 ?
    C7 N7 H7B . . 114.2 ?
    C3 O6 C8 . . 117.9(4) ?
    C19 N8 C23 . . 126.5(3) ?
    C19 N8 H8D . . 116.7 ?
    C23 N8 H8D . . 116.7 ?
    C17 O13 C22 . . 120.3(4) ?
    C34 C33 C35 . . 111.1(6) ?
    C34 C33 C23 . . 111.3(4) ?
    C35 C33 C23 . . 110.5(4) ?
    C34 C33 H33A . . 107.9 ?
    C35 C33 H33A . . 107.9 ?
    C23 C33 H33A . . 107.9 ?
    C33 C34 H34A . . 109.5 ?
    C33 C34 H34B . . 109.5 ?
    H34A C34 H34B . . 109.5 ?
    C33 C34 H34C . . 109.5 ?
    H34A C34 H34C . . 109.5 ?
    H34B C34 H34C . . 109.5 ?
    C33 C35 H35A . . 109.5 ?
    C33 C35 H35B . . 109.5 ?
    H35A C35 H35B . . 109.5 ?
    C33 C35 H35C . . 109.5 ?
    H35A C35 H35C . . 109.5 ?
    H35B C35 H35C . . 109.5 ?
    C23 C36 H36A . . 109.5 ?
    C23 C36 H36B . . 109.5 ?
    H36A C36 H36B . . 109.5 ?
    C23 C36 H36C . . 109.5 ?
    H36A C36 H36C . . 109.5 ?
    H36B C36 H36C . . 109.5 ?
    C7 C29 H29A . . 109.5 ?
    C7 C29 H29B . . 109.5 ?
    H29A C29 H29B . . 109.5 ?
    C7 C29 H29C . . 109.5 ?
    H29A C29 H29C . . 109.5 ?
    H29B C29 H29C . . 109.5 ?
    C32 C30 C7 . . 113.0(12) ?
    C32 C30 C31 . . 107.5(13) ?
    C7 C30 C31 . . 110.7(13) ?
    C32 C30 H30A . . 108.5 ?
    C7 C30 H30A . . 108.5 ?
    C31 C30 H30A . . 108.5 ?
    C30 C31 H31A . . 109.5 ?
    C30 C31 H31B . . 109.5 ?
    H31A C31 H31B . . 109.5 ?
    C30 C31 H31C . . 109.5 ?
    H31A C31 H31C . . 109.5 ?
    H31B C31 H31C . . 109.5 ?
    C30 C32 H32A . . 109.5 ?
    C30 C32 H32B . . 109.5 ?
    H32A C32 H32B . . 109.5 ?
    C30 C32 H32C . . 109.5 ?
    H32A C32 H32C . . 109.5 ?
    H32B C32 H32C . . 109.5 ?
loop_
    _geom_hbond_atom_site_label_D
    _geom_hbond_atom_site_label_H
    _geom_hbond_atom_site_label_A
    _geom_hbond_site_symmetry_A
    _geom_hbond_distance_DH
    _geom_hbond_distance_HA
    _geom_hbond_distance_DA
    _geom_hbond_angle_DHA
    _geom_hbond_publ_flag
    N3 H3A O7 4_555 0.86 2.12 2.967(4) 168 yes
    N6 H6A O14 4_546 0.86 2.05 2.906(4) 177 yes
    N7 H7B O3 . 0.86 1.99 2.619(6) 129 yes
    N8 H8D O11 . 0.86 2.08 2.654(5) 123 yes
data_global
_journal_date_recd_electronic     2011-11-13
_journal_date_accepted     2011-11-21
_journal_name_full     'Acta Crystallographica, Section E'
_journal_year     2011
_journal_volume     67
_journal_issue     12
_journal_page_first     o3482
_journal_page_last     o3482
_journal_paper_category     QO
_journal_paper_doi     10.1107/S1600536811049749
_journal_coeditor_code     GK2433
_publ_contact_author_name     'Xuefen Wu'
_publ_contact_author_address
;
College of Pharmacy
Henan University of Traditional Chinese Medicine
Zhengzhou
Henan 450008
People's Republic of China
;
_publ_contact_author_email     'wxf568@163.com'
_publ_contact_author_fax     '86 371 65963829'
_publ_contact_author_phone     '86 371 65963829'
_publ_section_title
;\
2-Methoxy-<i>N</i>-[(<i>S</i>)-3-methylbutan-2-yl]-6-{[(<i>S</i>)-3-\
methylbutan-2-yl]amino}-3,5-dinitrobenzamide
;
loop_
    _publ_author_name
    _publ_author_address
    'Xuefen Wu'
;
College of Pharmacy
Henan University of Traditional Chinese Medicine
Zhengzhou
Henan 450008
People's Republic of China
;
    'Xi Chen'
;
School of Civil Engineering and Communication,
North China University of Water Source and Electric Power,
Zhengzhou 450011
People's Republic of China
;
    'Yimin Hou'
;
College of Pharmacy
Henan University of Traditional Chinese Medicine
Zhengzhou
Henan 450008
People's Republic of China
;
