# Supplementary material for: 2-Meth­oxy-N-[(S)-3-methyl­butan-2-yl]-6-{[(S)-3-methyl­butan-2-yl]amino}-3,5-dinitro­benzamide
Source: Acta Crystallogr Sect E Struct Rep Online. 2011 Nov 30;67(Pt 12):o3482. doi: 10.1107/S1600536811049749 (PMC3239106; doi:10.1107/S1600536811049749)
Supplement: Supplementary file 2 [file e-67-o3482-Isup2.hkl]

# 
# h,k,l, Fc-squared, Fo-squared, sigma(Fo-squared) and status flag 
# 
data_I
_shelx_title ' 1 in I2' 
_shelx_refln_list_code          4 
_shelx_F_calc_maximum      359.16 
_exptl_crystal_F_000      1696.00 
_reflns_d_resolution_high  0.7650 
 
loop_ 
 _symmetry_equiv_pos_as_xyz 
 'x, y, z' 
 '-x, y, -z' 
 'x+1/2, y+1/2, z+1/2' 
 '-x+1/2, y+1/2, -z+1/2' 
 
_cell_length_a    21.1662 
_cell_length_b     9.8317 
_cell_length_c    22.5645 
_cell_angle_alpha  90.000 
_cell_angle_beta  117.163 
_cell_angle_gamma  90.000 
 
_shelx_F_squared_multiplier     1.000 
 
loop_ 
 _refln_index_h 
 _refln_index_k 
 _refln_index_l 
 _refln_F_squared_calc 
 _refln_F_squared_meas 
 _refln_F_squared_sigma 
 _refln_observed_status 
   2   0   0    61704.45    61089.91   1676.33 o 
   4   0   0       84.54       81.00      8.46 o 
   6   0   0    15292.18    14868.20    288.65 o 
   8   0   0    12766.83    11982.80    240.64 o 
  10   0   0     2299.20     2480.59     66.44 o 
  12   0   0     1895.57     1936.26     95.19 o 
  14   0   0      259.39      254.91     38.78 o 
  16   0   0      803.70      748.47     66.98 o 
  18   0   0       11.11       59.66     28.20 o 
  20   0   0       24.62       37.97     28.20 o 
  22   0   0       16.16       33.90     28.20 o 
   1   1   0     3103.13     2646.77     77.56 o 
   3   1   0    20904.97    19831.14    384.52 o 
   5   1   0      780.67      589.60     18.14 o 
   7   1   0     6546.72     6458.38     95.95 o 
   9   1   0      728.51      575.40     17.67 o 
  11   1   0     2539.39     2545.40     49.01 o 
  13   1   0      713.63      727.20     30.54 o 
  15   1   0      354.92      369.49     25.91 o 
  17   1   0     1272.24     1183.53    120.68 o 
  19   1   0       11.22       12.86     17.78 o 
  21   1   0       57.22       98.33     28.59 o 
  23   1   0       18.25        7.46     23.68 o 
   0   2   0   128993.66   130762.80   4832.52 o 
   2   2   0     5409.12     5963.85    120.88 o 
   4   2   0    13758.81    12247.26    168.58 o 
   6   2   0    17950.43    17303.16    275.06 o 
   8   2   0     1805.17     1575.38     39.80 o 
  10   2   0       50.54       55.89      8.41 o 
  12   2   0      795.92      764.43     24.41 o 
  14   2   0      366.36      348.38     24.64 o 
  16   2   0      143.82      149.18     20.83 o 
  18   2   0       76.98       98.17     18.78 o 
  20   2   0        5.67       -0.19     16.92 o 
  22   2   0       24.10       24.23     23.29 o 
   1   3   0    16213.54    15285.55    240.79 o 
   3   3   0     3077.16     3659.27     82.88 o 
   5   3   0     2884.04     2793.28     48.12 o 
   7   3   0     4579.37     4668.46     75.19 o 
   9   3   0      505.48      459.85     18.93 o 
  11   3   0      823.37      841.88     44.71 o 
  13   3   0      205.16      151.68     14.20 o 
  15   3   0      745.45      702.77     35.15 o 
  17   3   0      330.47      366.08     29.51 o 
  19   3   0       45.53       55.91     18.14 o 
  21   3   0        4.65        4.57     15.20 o 
  23   3   0       39.02       44.04     35.93 o 
   0   4   0     3127.16     3581.76     83.51 o 
   2   4   0     5418.89     7142.35    106.39 o 
   4   4   0     6194.58     6277.11     94.22 o 
   6   4   0      409.37      433.76     13.96 o 
   8   4   0      454.58      601.84     16.94 o 
  10   4   0     1482.37     1468.80     36.53 o 
  12   4   0      883.14      864.30     28.47 o 
  14   4   0      978.13      879.15     37.53 o 
  16   4   0      114.73       97.47     18.98 o 
  18   4   0      104.53      121.80     21.00 o 
  20   4   0       74.79      102.34     25.10 o 
  22   4   0       24.68       32.72     18.32 o 
   1   5   0     2674.86     3485.73     60.13 o 
   3   5   0     1563.53     1480.82     33.21 o 
   5   5   0      859.89      720.13     21.45 o 
   7   5   0      177.12      160.66     11.58 o 
   9   5   0      170.48      115.37     12.41 o 
  11   5   0      611.71      580.85     23.78 o 
  13   5   0      498.22      524.07     25.03 o 
  15   5   0      278.48      269.02     25.68 o 
  17   5   0       44.18       35.50     15.71 o 
  19   5   0        9.63       15.04     16.72 o 
  21   5   0        6.66        6.21     16.92 o 
   0   6   0     2121.17     1884.79     57.29 o 
   2   6   0     1541.39     1609.33     42.40 o 
   4   6   0      460.43      466.22     19.07 o 
   6   6   0      375.36      401.49     17.70 o 
   8   6   0       88.63       73.88     13.15 o 
  10   6   0      536.43      421.00     21.53 o 
  12   6   0        0.35        6.77     10.52 o 
  14   6   0       78.00       66.52     14.52 o 
  16   6   0        8.27       -0.23     11.51 o 
  18   6   0       25.71       31.40     17.06 o 
  20   6   0       27.75       43.61     19.97 o 
   1   7   0      105.15      113.38     12.49 o 
   3   7   0     1241.95     1283.85     34.54 o 
   5   7   0      189.17      254.37     16.56 o 
   7   7   0       57.06       35.73      9.79 o 
   9   7   0      164.87      163.06     18.26 o 
  11   7   0       57.41       81.67     14.44 o 
  13   7   0       14.10       15.55     11.82 o 
  15   7   0       85.40       84.36     17.03 o 
  17   7   0       30.45       42.26     15.83 o 
  19   7   0       14.12       15.61     17.84 o 
   0   8   0       65.27       64.04     16.06 o 
   2   8   0        1.99        3.47      8.50 o 
   4   8   0      484.52      545.78     47.46 o 
   6   8   0      312.25      283.31     30.66 o 
   8   8   0       74.13       67.84     17.78 o 
  10   8   0        9.10        2.71     14.67 o 
  12   8   0      103.78       86.62     21.08 o 
  14   8   0      102.46      102.14     24.84 o 
  16   8   0        8.99       13.87     19.29 o 
  18   8   0       59.48       36.61     33.49 o 
   1   9   0        6.19       -2.58     13.04 o 
   3   9   0      112.40      126.75     22.44 o 
   5   9   0       36.59       29.88     15.25 o 
   7   9   0      169.96      158.64     25.35 o 
   9   9   0       49.75       51.89     18.20 o 
  11   9   0       26.63        1.76     15.98 o 
  13   9   0       30.02       60.54     22.83 o 
  15   9   0       15.27        3.56     19.48 o 
  17   9   0        2.19      -12.20     33.49 o 
   0  10   0        7.72      -14.92     17.63 o 
   2  10   0       42.89       35.91     18.04 o 
   4  10   0       25.42       16.17     16.06 o 
   6  10   0        9.15        8.08     13.97 o 
   8  10   0        7.27       26.44     17.32 o 
  10  10   0       14.41       17.31     18.20 o 
  12  10   0        4.28      -16.71     18.58 o 
  14  10   0        4.66        4.99     21.02 o 
   1  11   0        3.57       10.55     16.79 o 
   3  11   0       24.63       51.65     20.54 o 
   5  11   0        7.60        1.10     16.79 o 
   7  11   0       14.11        9.63     17.28 o 
   9  11   0       13.79       25.36     19.48 o 
  11  11   0       17.77       29.64     33.22 o 
   0  12   0       26.48       33.90     29.97 o 
   2  12   0       19.14       26.44     19.94 o 
   4  12   0        3.63       29.83     31.73 o 
   6  12   0        5.33        9.82     18.04 o 
   8  12   0       17.58       30.94     19.87 o 
 -23   0   1        1.57        6.78     35.25 o 
 -21   0   1      126.15      142.37     44.07 o 
 -19   0   1        1.84      -10.85     26.44 o 
 -17   0   1      355.72      367.46     52.88 o 
 -15   0   1        1.00        1.36     19.39 o 
 -13   0   1       56.33       37.97     21.15 o 
 -11   0   1      719.38      611.32     19.85 o 
  -9   0   1       10.87       33.22      9.74 o 
  -7   0   1        3.41       19.09      8.03 o 
  -5   0   1      152.96      115.57     10.54 o 
  -3   0   1      779.98      889.49     37.02 o 
   1   0   1     1642.42     1895.59     58.17 o 
   3   0   1      123.88      164.07     15.86 o 
   5   0   1      522.16      355.25     28.20 o 
   7   0   1        7.21       25.76     14.10 o 
   9   0   1      721.67      648.37     43.39 o 
  11   0   1       14.03        0.10      7.47 o 
  13   0   1        6.83       -1.36     15.86 o 
  15   0   1     1106.52     1040.00     74.03 o 
  17   0   1     1971.51     1955.25    112.81 o 
  19   0   1        1.15       -1.36     22.92 o 
  21   0   1        8.62       32.54     29.97 o 
  23   0   1        0.04       25.76     35.25 o 
 -24   1   1       18.23       64.56     30.37 o 
 -22   1   1       14.16       24.55     22.81 o 
 -20   1   1       64.47       79.46     24.56 o 
 -18   1   1      179.87      152.89     28.34 o 
 -16   1   1      793.37      677.49     36.23 o 
 -14   1   1      826.42      874.98     34.96 o 
 -12   1   1      628.78      683.67     22.12 o 
 -10   1   1      263.22      246.25     12.58 o 
  -8   1   1     2921.89     3291.43     55.14 o 
  -6   1   1     9201.98    10333.84    144.74 o 
  -4   1   1    73178.74    71682.45   1102.08 o 
  -2   1   1    32238.06    30539.53    826.71 o 
   0   1   1    15346.51    14286.04    410.71 o 
   2   1   1     8159.01     7786.73    155.79 o 
   4   1   1     4413.44     3805.15     80.76 o 
   6   1   1      824.05      918.61     21.22 o 
   8   1   1     4388.73     4003.79     77.31 o 
  10   1   1      795.21      863.48     23.73 o 
  12   1   1       69.83       94.25     10.24 o 
  14   1   1      869.68      953.86     37.28 o 
  16   1   1     1428.54     1287.87     62.86 o 
  18   1   1      260.99      182.35     30.52 o 
  20   1   1       28.63       15.76     19.48 o 
  22   1   1       16.15       26.88     24.84 o 
 -23   2   1        2.64        4.71     22.37 o 
 -21   2   1       17.67       49.75     24.09 o 
 -19   2   1       18.05       15.03     13.46 o 
 -17   2   1      718.20      718.56     45.04 o 
 -15   2   1     1766.01     1805.61     55.15 o 
 -13   2   1      138.34      187.58     14.35 o 
 -11   2   1      576.52      531.04     19.66 o 
  -9   2   1     1562.93     1389.21     38.16 o 
  -7   2   1      133.14      137.90     10.82 o 
  -5   2   1     5574.52     6212.44    104.02 o 
  -3   2   1     3143.22     2945.61     64.67 o 
  -1   2   1    52892.55    51791.46    796.09 o 
   1   2   1    27905.92    27914.75    525.77 o 
   3   2   1     3688.96     2815.61     44.56 o 
   5   2   1    15974.90    15115.86    207.49 o 
   7   2   1     1214.52     1289.52     44.73 o 
   9   2   1      525.81      618.83     24.25 o 
  11   2   1      119.36      119.35     11.82 o 
  13   2   1      375.89      403.38     20.55 o 
  15   2   1      270.90      300.77     25.14 o 
  17   2   1      184.03      208.72     23.07 o 
  19   2   1      167.26      151.57     63.05 o 
  21   2   1       21.95       46.10     38.78 o 
  23   2   1       11.11        2.71     38.78 o 
 -22   3   1       14.41       30.22     21.69 o 
 -20   3   1       66.75       97.25     21.00 o 
 -18   3   1       74.14       95.85     18.30 o 
 -16   3   1     1794.35     1877.07     58.97 o 
 -14   3   1     1300.98     1094.82     32.58 o 
 -12   3   1      568.41      534.78     26.03 o 
 -10   3   1       26.39       30.16      9.46 o 
  -8   3   1      186.31      119.74     15.66 o 
  -6   3   1     1740.29     1633.56     37.87 o 
  -4   3   1     1500.54     1479.48     28.47 o 
  -2   3   1       74.18      120.02      8.78 o 
   0   3   1     1362.82     1452.82     38.58 o 
   2   3   1    38802.71    35481.95    669.70 o 
   4   3   1      404.02      548.12     15.92 o 
   6   3   1     2438.82     2260.80     42.30 o 
   8   3   1      126.04      149.50     13.02 o 
  10   3   1      646.83      614.94     26.30 o 
  12   3   1      199.73      150.52     17.37 o 
  14   3   1      198.36      248.86     18.36 o 
  16   3   1       37.95       23.11     13.73 o 
  18   3   1       21.99       16.36     14.93 o 
  20   3   1        6.52        1.60     13.96 o 
  22   3   1       36.56       56.20     27.04 o 
 -23   4   1       13.54        6.66     18.40 o 
 -21   4   1       25.22       42.94     18.40 o 
 -19   4   1       11.15       12.14     14.84 o 
 -17   4   1      281.20      279.96     26.42 o 
 -15   4   1      747.57      695.41     61.32 o 
 -13   4   1      290.26      347.23     23.48 o 
 -11   4   1      323.59      325.62     17.64 o 
  -9   4   1      837.39      732.94     23.49 o 
  -7   4   1      871.83     1069.78     22.91 o 
  -5   4   1     1613.22     1465.16     27.75 o 
  -3   4   1     4644.01     4397.73     70.45 o 
  -1   4   1    10392.49    11242.50    184.47 o 
   1   4   1    21414.15    23048.83    522.71 o 
   3   4   1    11825.59    10925.07    352.75 o 
   5   4   1      620.71      695.50     20.55 o 
   7   4   1        9.88       28.98      7.88 o 
   9   4   1      355.83      385.97     17.61 o 
  11   4   1      360.15      343.56     18.55 o 
  13   4   1      328.48      387.44     25.60 o 
  15   4   1      156.64      115.82     18.99 o 
  17   4   1        6.96       -9.72     12.57 o 
  19   4   1      140.61      169.71     24.25 o 
  21   4   1       11.78        9.94     16.60 o 
 -22   5   1        2.56        4.50     17.24 o 
 -20   5   1        2.49       14.30     15.18 o 
 -18   5   1       33.16       40.93     16.48 o 
 -16   5   1      289.44      289.47     27.64 o 
 -14   5   1      446.64      457.16     27.14 o 
 -12   5   1      369.35      427.06     21.80 o 
 -10   5   1     1181.99     1449.30     77.64 o 
  -8   5   1      374.27      452.71     17.37 o 
  -6   5   1      128.05      100.61      9.68 o 
  -4   5   1      584.21      630.82     20.81 o 
  -2   5   1     1551.89     1553.05     34.32 o 
   0   5   1     1417.48     1439.62     32.08 o 
   2   5   1     8679.83     8794.94    133.39 o 
   4   5   1      140.97      124.57     13.45 o 
   6   5   1     1035.53     1075.99     24.69 o 
   8   5   1       94.41       77.35      8.88 o 
  10   5   1       47.97       46.76     10.30 o 
  12   5   1      240.12      205.17     17.27 o 
  14   5   1       82.93       57.06     13.30 o 
  16   5   1        8.14       19.28     14.49 o 
  18   5   1       12.66        4.40     15.38 o 
  20   5   1       22.12       18.26     17.65 o 
  22   5   1       20.47       35.25     35.25 o 
 -21   6   1       24.77       10.56     18.10 o 
 -19   6   1       13.07       -3.14     15.20 o 
 -17   6   1       79.15      107.14     17.09 o 
 -15   6   1      115.27      109.90     16.74 o 
 -13   6   1      980.12      979.00     34.81 o 
 -11   6   1      234.58      237.50     17.99 o 
  -9   6   1       30.82       44.91     11.34 o 
  -7   6   1      913.24      820.66     22.86 o 
  -5   6   1      237.77      262.00     15.33 o 
  -3   6   1      258.02      289.96     15.76 o 
  -1   6   1     3155.46     3134.89     57.88 o 
   1   6   1     2743.25     3246.30     59.86 o 
   3   6   1     1140.78     1261.82     36.52 o 
   5   6   1     1276.50     1186.86     30.50 o 
   7   6   1      275.78      302.28     14.65 o 
   9   6   1      443.28      520.13     23.02 o 
  11   6   1      439.82      459.57     23.35 o 
  13   6   1       51.48       39.50     12.67 o 
  15   6   1       27.21        8.38     12.53 o 
  17   6   1       17.60       38.60     16.92 o 
  19   6   1       59.96       37.83     24.96 o 
  21   6   1       87.73       86.09     40.00 o 
 -20   7   1        2.11       -7.05     17.96 o 
 -18   7   1        8.87       16.28     18.53 o 
 -16   7   1       97.93       96.38     17.36 o 
 -14   7   1       61.10       35.42     18.15 o 
 -12   7   1       54.98       69.93     16.16 o 
 -10   7   1      206.01      160.25     18.78 o 
  -8   7   1      321.07      369.03     26.23 o 
  -6   7   1     1516.78     1498.25     33.97 o 
  -4   7   1      110.76      163.05     14.49 o 
  -2   7   1      341.37      410.18     18.63 o 
   0   7   1      576.22      434.35     19.09 o 
   2   7   1      260.06      245.04     15.68 o 
   4   7   1      735.73      589.76     25.96 o 
   6   7   1       41.48       36.51      9.53 o 
   8   7   1       53.63       83.30     14.43 o 
  10   7   1      916.18      917.81     32.56 o 
  12   7   1      312.35      364.58     23.66 o 
  14   7   1       11.41       13.07     12.34 o 
  16   7   1       58.85       44.99     15.49 o 
  18   7   1       47.82       67.16     28.02 o 
  20   7   1       48.73       24.41     44.07 o 
 -19   8   1       12.07        2.71     29.97 o 
 -17   8   1       45.27       33.16     21.79 o 
 -15   8   1       21.53       26.15     16.53 o 
 -13   8   1       22.48        1.76     13.88 o 
 -11   8   1       17.35       17.58     13.40 o 
  -9   8   1      397.25      439.16     27.14 o 
  -7   8   1      202.66      235.88     17.86 o 
  -5   8   1      926.43     1019.40     48.00 o 
  -3   8   1      571.46      503.85     26.56 o 
  -1   8   1      260.73      205.87     19.43 o 
   1   8   1       30.26       31.74     11.77 o 
   3   8   1      107.33      101.68     15.58 o 
   5   8   1       74.93       95.99     17.01 o 
   7   8   1       37.16       22.19     13.54 o 
   9   8   1      162.48      219.67     26.66 o 
  11   8   1       83.47       78.47     17.75 o 
  13   8   1       35.87       45.88     17.64 o 
  15   8   1       27.30       35.67     17.96 o 
  17   8   1       59.00       56.98     26.66 o 
 -16   9   1       68.06       54.09     23.58 o 
 -14   9   1       82.15       42.99     21.08 o 
 -12   9   1       26.20       26.29     19.05 o 
 -10   9   1        2.35       -7.04     15.64 o 
  -8   9   1        9.39       16.50     14.34 o 
  -6   9   1        4.07        5.66     10.49 o 
  -4   9   1        9.85        4.29     14.80 o 
  -2   9   1        2.14       26.18     21.02 o 
   0   9   1       22.04        5.48     14.29 o 
   2   9   1      182.11      196.84     26.17 o 
   4   9   1      260.48      349.97     31.62 o 
   6   9   1       10.36        6.53     13.54 o 
   8   9   1      137.72      113.91     27.12 o 
  10   9   1       95.07       85.85     25.76 o 
  12   9   1       36.26       10.58     18.20 o 
  14   9   1       17.82        6.69     18.20 o 
  16   9   1       48.26       48.81     37.02 o 
 -15  10   1        0.45      -18.00     20.31 o 
 -13  10   1        9.99        6.78     18.91 o 
 -11  10   1       52.58       91.24     24.99 o 
  -9  10   1      107.04      130.02     26.44 o 
  -7  10   1      110.42      107.75     22.33 o 
  -5  10   1      346.40      383.06     35.89 o 
  -3  10   1      389.13      347.52     34.83 o 
  -1  10   1      168.14      169.42     26.60 o 
   1  10   1      129.21      130.89     25.53 o 
   3  10   1      145.81      102.14     22.44 o 
   5  10   1      187.95      198.49     22.34 o 
   7  10   1      249.61      254.78     30.49 o 
   9  10   1       90.48       69.83     22.37 o 
  11  10   1        7.29       12.12     19.48 o 
  13  10   1       20.10       16.27     31.73 o 
 -12  11   1       61.85       53.61     25.75 o 
 -10  11   1        3.57       -3.37     16.99 o 
  -8  11   1        1.12       -5.42     14.96 o 
  -6  11   1       24.85       13.25     16.06 o 
  -4  11   1       95.95       90.38     23.03 o 
  -2  11   1       69.49       76.89     31.86 o 
   0  11   1       10.45      -11.38     14.29 o 
   2  11   1       35.05       39.16     20.54 o 
   4  11   1       52.62       52.11     21.79 o 
   6  11   1       37.82       34.71     19.66 o 
   8  11   1       21.69       22.81     19.48 o 
  10  11   1        2.14        2.12     19.48 o 
  12  11   1        6.38      -12.20     33.49 o 
  -9  12   1        0.88      -22.92     22.92 o 
  -7  12   1       10.49       26.90     19.05 o 
  -5  12   1        8.30        6.06     18.57 o 
  -3  12   1        4.87      -10.17     17.45 o 
  -1  12   1        0.46        9.07     19.83 o 
   1  12   1       16.94       23.90     21.79 o 
   3  12   1       18.02        0.45     18.57 o 
   5  12   1       19.14        0.19     17.28 o 
   7  12   1       15.39       12.88     19.48 o 
 -24   0   2        0.23        5.42     33.49 o 
 -22   0   2        0.06      -16.27     31.73 o 
 -20   0   2       74.05       69.15     33.49 o 
 -18   0   2        1.42       -1.36     22.92 o 
 -16   0   2     1903.11     1867.11    102.24 o 
 -14   0   2      443.36      527.46     49.36 o 
 -12   0   2     1047.12      855.68     37.14 o 
 -10   0   2     7963.83     8549.49    180.97 o 
  -8   0   2     8539.25     8686.07    262.64 o 
  -6   0   2    49520.67    50872.50    945.62 o 
  -4   0   2    10692.27    10149.51    196.07 o 
   0   0   2    20375.81    20836.52    571.12 o 
   2   0   2     4571.84     4089.47    123.39 o 
   4   0   2    20662.60    25130.74    690.98 o 
   6   0   2     4106.71     3724.67     82.04 o 
   8   0   2      288.84      330.67     17.88 o 
  10   0   2     1097.10      996.99     45.42 o 
  12   0   2     1025.87     1106.44     70.51 o 
  14   0   2      503.02      395.93     49.36 o 
  16   0   2     1218.42     1476.60     95.19 o 
  18   0   2      162.35      128.81     38.78 o 
  20   0   2       25.21       63.73     35.25 o 
  22   0   2        3.64       10.85     29.97 o 
 -23   1   2       11.03        7.10     21.08 o 
 -21   1   2        4.95       -2.35     18.20 o 
 -19   1   2       87.50       87.39     24.10 o 
 -17   1   2      692.79      753.26     36.54 o 
 -15   1   2     1019.00      927.09     37.14 o 
 -13   1   2      552.69      563.29     20.19 o 
 -11   1   2     1890.43     1650.91     35.63 o 
  -9   1   2     1644.38     1788.65     35.60 o 
  -7   1   2     3364.06     3012.92     59.61 o 
  -5   1   2     6800.50     7373.95    121.96 o 
  -3   1   2     1774.91     1410.17     34.12 o 
  -1   1   2    13217.95    15713.83    431.86 o 
   1   1   2      136.07      252.15     11.01 o 
   3   1   2    11236.39     9157.73    186.34 o 
   5   1   2     4114.07     3397.72     63.79 o 
   7   1   2     3260.67     3014.01     51.80 o 
   9   1   2     2140.44     2038.79     40.48 o 
  11   1   2     1622.22     1548.82     35.63 o 
  13   1   2       96.73      123.29     21.79 o 
  15   1   2     1783.05     1695.24     72.26 o 
  17   1   2      670.09      650.74     47.98 o 
  19   1   2       21.53       54.82     22.83 o 
  21   1   2       24.52       32.68     22.81 o 
 -24   2   2        5.23       14.28     26.26 o 
 -22   2   2       14.15        7.61     35.93 o 
 -20   2   2       74.27      101.18     22.49 o 
 -18   2   2      272.78      250.15     33.72 o 
 -16   2   2     2341.93     2295.60     64.92 o 
 -14   2   2      848.91      922.89     28.41 o 
 -12   2   2      741.77      771.86     24.17 o 
 -10   2   2     2624.01     2665.92     50.20 o 
  -8   2   2     1678.56     2378.93     51.45 o 
  -6   2   2     1183.19     1066.58     33.90 o 
  -4   2   2     6025.85     5843.82    120.04 o 
  -2   2   2     1240.67      873.65     19.80 o 
   0   2   2    60572.29    59104.49    910.82 o 
   2   2   2    31525.83    35131.09    465.12 o 
   4   2   2     2347.60     2919.31     47.59 o 
   6   2   2     1463.41     1901.39     42.98 o 
   8   2   2     1733.23     1853.40     45.04 o 
  10   2   2      550.17      592.53     20.80 o 
  12   2   2      334.67      391.27     18.65 o 
  14   2   2      437.85      434.09     26.95 o 
  16   2   2      478.79      470.17     30.30 o 
  18   2   2       18.84       58.98     23.68 o 
  20   2   2       33.03       49.84     23.03 o 
  22   2   2       28.02        7.04     23.73 o 
 -23   3   2       22.45       40.87     26.26 o 
 -21   3   2       12.38       20.94     15.78 o 
 -19   3   2       61.18       70.04     18.32 o 
 -17   3   2      358.28      385.09     29.51 o 
 -15   3   2     1088.95     1003.33     34.64 o 
 -13   3   2       94.73      125.30     13.30 o 
 -11   3   2      235.39      284.95     19.19 o 
  -9   3   2     2803.65     2945.88     54.11 o 
  -7   3   2      260.14      349.07     13.83 o 
  -5   3   2      920.37      751.92     20.71 o 
  -3   3   2    10556.97    11000.41    177.95 o 
  -1   3   2     4948.85     4974.76     86.05 o 
   1   3   2    49217.47    55053.60    848.05 o 
   3   3   2     1226.26     1030.81     22.81 o 
   5   3   2     3000.31     2989.03     51.53 o 
   7   3   2      529.65      774.91     22.23 o 
   9   3   2      447.54      428.06     18.09 o 
  11   3   2     1233.30     1487.87     44.82 o 
  13   3   2      296.77      299.88     18.34 o 
  15   3   2       32.94       31.85     14.25 o 
  17   3   2      118.88      126.96     20.94 o 
  19   3   2       65.30       67.30     17.84 o 
  21   3   2       11.62       14.18     32.54 o 
 -24   4   2        4.09       -6.78     24.68 o 
 -22   4   2       13.48       20.20     17.11 o 
 -20   4   2       49.00       54.12     18.26 o 
 -18   4   2       84.80       37.34     16.22 o 
 -16   4   2      354.22      330.33     26.98 o 
 -14   4   2       76.22       50.47     14.49 o 
 -12   4   2      444.65      451.54     23.29 o 
 -10   4   2      811.24      873.84     26.50 o 
  -8   4   2      167.42      154.20     10.12 o 
  -6   4   2      823.16      746.78     18.64 o 
  -4   4   2     5426.19     5936.28    104.36 o 
  -2   4   2     1667.15     2093.16     44.69 o 
   0   4   2       24.61       37.69      8.80 o 
   2   4   2      534.72      557.29     24.10 o 
   4   4   2     1673.29     1870.85     37.40 o 
   6   4   2     2383.75     2544.10     48.17 o 
   8   4   2     1762.54     1893.95     41.06 o 
  10   4   2       80.64       68.95     10.62 o 
  12   4   2      154.58      183.19     16.00 o 
  14   4   2       79.13       67.29     15.79 o 
  16   4   2      114.63      107.63     19.80 o 
  18   4   2      230.49      281.10     28.78 o 
  20   4   2        2.47       12.08     15.69 o 
  22   4   2       22.51       36.61     35.25 o 
 -23   5   2       14.03       28.25     19.97 o 
 -21   5   2        4.00        6.23     16.53 o 
 -19   5   2       11.54        9.87     15.58 o 
 -17   5   2       46.16       60.68     17.24 o 
 -15   5   2      449.03      444.35     31.71 o 
 -13   5   2      549.39      614.47     25.99 o 
 -11   5   2     1314.52     1288.12     35.74 o 
  -9   5   2      167.68      182.01     12.44 o 
  -7   5   2       52.46       47.66      7.19 o 
  -5   5   2     3910.70     3943.80     67.50 o 
  -3   5   2      327.62      278.74     15.46 o 
  -1   5   2     3293.20     3198.17     64.30 o 
   1   5   2       96.39       83.04     10.37 o 
   3   5   2     4222.94     3859.52     77.75 o 
   5   5   2     1411.57     1747.84     38.29 o 
   7   5   2      861.93      733.54     24.08 o 
   9   5   2      157.87      157.72     14.23 o 
  11   5   2       81.18       96.66     13.38 o 
  13   5   2       36.95       39.30     12.34 o 
  15   5   2      129.49      136.28     20.21 o 
  17   5   2      111.50      160.91     23.84 o 
  19   5   2      108.43      160.78     33.45 o 
  21   5   2        4.72       16.62     25.75 o 
 -22   6   2        8.80        1.91     18.70 o 
 -20   6   2       27.33       12.93     17.74 o 
 -18   6   2       30.53       24.79     15.29 o 
 -16   6   2       39.40       36.76     13.47 o 
 -14   6   2     1079.71     1156.66     38.50 o 
 -12   6   2      729.02      707.68     31.81 o 
 -10   6   2      255.56      246.61     20.30 o 
  -8   6   2      166.85      196.03     14.57 o 
  -6   6   2      444.39      447.79     16.76 o 
  -4   6   2      875.22      800.32     25.06 o 
  -2   6   2      781.46      704.97     22.54 o 
   0   6   2      868.60      754.06     26.49 o 
   2   6   2        6.67       -5.00      9.74 o 
   4   6   2      134.81      170.82     22.37 o 
   6   6   2       75.46      100.60     10.06 o 
   8   6   2       64.49      124.22     13.38 o 
  10   6   2      127.80      116.29     14.03 o 
  12   6   2       66.51       66.47     13.41 o 
  14   6   2       37.48       36.93     13.36 o 
  16   6   2       41.29       58.75     15.49 o 
  18   6   2       80.42       91.40     29.11 o 
  20   6   2        3.65       16.73     25.53 o 
 -21   7   2        7.69      -10.34     19.48 o 
 -19   7   2        3.14        5.42     19.94 o 
 -17   7   2        5.68        0.59     13.10 o 
 -15   7   2      170.15      153.19     18.60 o 
 -13   7   2      882.02      972.77     40.93 o 
 -11   7   2      236.34      174.67     20.30 o 
  -9   7   2      158.26      185.33     16.48 o 
  -7   7   2       24.63       30.95      8.17 o 
  -5   7   2      178.97      158.49     14.26 o 
  -3   7   2       14.22        9.16      7.15 o 
  -1   7   2      174.79      175.21     13.78 o 
   1   7   2      317.80      271.33     16.63 o 
   3   7   2     1328.15     1393.66     41.07 o 
   5   7   2      175.39      188.46     14.87 o 
   7   7   2        6.75        9.73     10.18 o 
   9   7   2      308.56      327.44     20.68 o 
  11   7   2       37.66       34.96     12.34 o 
  13   7   2       18.77       23.66     12.81 o 
  15   7   2       21.23       38.41     16.92 o 
  17   7   2      110.32       47.46     37.02 o 
  19   7   2       45.57       35.25     45.83 o 
 -20   8   2        3.52      -18.98     28.20 o 
 -18   8   2       20.57       43.91     18.98 o 
 -16   8   2       58.07       43.24     18.64 o 
 -14   8   2      171.25      167.16     22.52 o 
 -12   8   2      191.51      214.78     24.03 o 
 -10   8   2      203.49      209.75     22.52 o 
  -8   8   2      188.65      177.59     19.35 o 
  -6   8   2      183.44      192.12     16.89 o 
  -4   8   2      102.01      119.49     16.48 o 
  -2   8   2      161.74      187.14     19.28 o 
   0   8   2      115.37      115.95     16.60 o 
   2   8   2      355.34      338.99     24.03 o 
   4   8   2      266.42      271.57     27.86 o 
   6   8   2       88.11       74.79     13.88 o 
   8   8   2      125.69       85.19     16.60 o 
  10   8   2       70.40       83.77     18.14 o 
  12   8   2      122.87      107.14     19.82 o 
  14   8   2        3.40       -5.66     17.31 o 
  16   8   2       12.59        0.74     21.57 o 
  18   8   2        2.86        4.07     38.78 o 
 -17   9   2        9.69       14.76     22.02 o 
 -15   9   2       77.26       80.03     25.35 o 
 -13   9   2       82.38       78.94     37.29 o 
 -11   9   2       28.57       24.31     22.37 o 
  -9   9   2       13.05        9.22     14.67 o 
  -7   9   2       43.90       23.63     16.28 o 
  -5   9   2       84.29       86.82     26.44 o 
  -3   9   2        0.35       -6.78     14.92 o 
  -1   9   2        4.69       15.86     14.29 o 
   1   9   2       12.29       -1.42     12.28 o 
   3   9   2       10.40       -2.71     13.71 o 
   5   9   2       57.01       63.36     13.88 o 
   7   9   2       23.54       11.66     14.67 o 
   9   9   2       81.73       99.56     23.73 o 
  11   9   2       27.57       19.75     19.66 o 
  13   9   2       70.82      192.54     44.07 o 
  15   9   2        4.12      -20.34     28.20 o 
 -16  10   2        3.99        2.22     22.33 o 
 -14  10   2       35.90       66.64     24.99 o 
 -12  10   2       35.31       56.77     22.83 o 
 -10  10   2       13.14       21.26     19.05 o 
  -8  10   2       31.76       17.07     17.28 o 
  -6  10   2      126.14      119.87     33.22 o 
  -4  10   2      168.32      216.97     56.95 o 
  -2  10   2       38.96       41.24     40.00 o 
   0  10   2       42.63       29.59     17.32 o 
   2  10   2      263.61      293.95     48.81 o 
   4  10   2      171.01      161.99     27.86 o 
   6  10   2       52.99       78.84     21.15 o 
   8  10   2       16.41       16.83     17.78 o 
  10  10   2        1.63        1.64     27.80 o 
  12  10   2       10.45       35.25     33.49 o 
  14  10   2       10.09       -1.36     31.73 o 
 -13  11   2       61.33       83.98     27.86 o 
 -11  11   2       18.63       50.99     23.29 o 
  -9  11   2       48.83       73.69     24.56 o 
  -7  11   2       16.82       22.35     17.78 o 
  -5  11   2        3.93       24.14     24.41 o 
  -3  11   2       42.02       52.32     21.08 o 
  -1  11   2       36.82       69.50     21.57 o 
   1  11   2        2.99       22.96     17.78 o 
   3  11   2        2.30       12.03     19.29 o 
   5  11   2        2.40       -3.65     14.95 o 
   7  11   2       78.13       92.06     38.64 o 
   9  11   2        8.19      -10.85     28.20 o 
  11  11   2       10.45       23.05     35.25 o 
  -8  12   2        1.18       13.14     18.91 o 
  -6  12   2       26.27       39.68     20.75 o 
  -4  12   2       36.38       22.19     20.31 o 
  -2  12   2       14.48        1.62     19.29 o 
   0  12   2       20.81       10.17     18.70 o 
   2  12   2       25.99       19.06     33.90 o 
   4  12   2       34.61       53.27     21.15 o 
   6  12   2        7.68       18.39     19.48 o 
 -23   0   3        6.72       24.41     33.49 o 
 -21   0   3       21.17       46.10     31.73 o 
 -19   0   3      203.38      216.95     47.59 o 
 -17   0   3      909.30     1086.10     79.32 o 
 -15   0   3       52.93       55.59     24.68 o 
 -13   0   3        9.12        4.07      9.29 o 
 -11   0   3       16.81        8.14     10.85 o 
  -9   0   3       12.23       18.31      8.72 o 
  -7   0   3     1591.89     1690.02     45.38 o 
  -5   0   3      419.60      590.71     32.54 o 
  -1   0   3      439.92      299.66     15.86 o 
   1   0   3     1567.17      753.90     33.49 o 
   3   0   3      690.15      888.13     40.54 o 
   5   0   3      192.12      114.26     14.24 o 
   7   0   3     2784.87     3024.88     72.40 o 
   9   0   3      105.60       93.98     12.24 o 
  11   0   3      512.54      503.05     47.59 o 
  13   0   3      795.65      992.54     70.51 o 
  15   0   3       34.90       54.24     29.97 o 
  17   0   3       31.03       44.75     29.97 o 
  19   0   3       27.91       23.05     28.20 o 
  21   0   3        1.21       23.05     29.97 o 
 -24   1   3        6.05       -1.73     25.08 o 
 -22   1   3       10.45       13.93     37.29 o 
 -20   1   3      214.68      250.79     38.64 o 
 -18   1   3      386.45      369.16     29.48 o 
 -16   1   3       94.35       93.43     16.56 o 
 -14   1   3      629.59      622.57     28.97 o 
 -12   1   3      547.55      586.88     19.90 o 
 -10   1   3      430.20      407.29     15.68 o 
  -8   1   3      296.30      312.32     18.57 o 
  -6   1   3     1271.15     1194.13     28.46 o 
  -4   1   3     5005.90     3804.73    118.10 o 
  -2   1   3     1154.90     1343.23     31.33 o 
   0   1   3     2486.16     2061.97     39.22 o 
   2   1   3      760.60      508.30     15.86 o 
   4   1   3     8422.06     7872.76    111.55 o 
   6   1   3     2509.06     2581.88     44.71 o 
   8   1   3     3450.13     3607.66     53.20 o 
  10   1   3      843.09      929.76     25.84 o 
  12   1   3      238.27      254.18     28.47 o 
  14   1   3      464.17      404.03     36.15 o 
  16   1   3      454.91      491.95     42.88 o 
  18   1   3      106.57       47.86     21.08 o 
  20   1   3       12.27       20.59     20.54 o 
  22   1   3       25.55       30.69     23.58 o 
 -23   2   3       10.20        5.42     21.15 o 
 -21   2   3      140.49       97.76     19.89 o 
 -19   2   3       77.69       56.94     16.03 o 
 -17   2   3      581.85      580.48     36.72 o 
 -15   2   3      224.79      231.47     21.60 o 
 -13   2   3       74.53       75.37     10.12 o 
 -11   2   3      422.86      460.19     18.21 o 
  -9   2   3     2684.77     2179.54     49.72 o 
  -7   2   3     3827.83     4270.75     95.76 o 
  -5   2   3     4360.70     4297.67     75.82 o 
  -3   2   3     6281.38     7242.16    118.17 o 
  -1   2   3    47512.29    47353.44    887.44 o 
   1   2   3    28547.92    27517.97    428.90 o 
   3   2   3     1330.83     2017.56     44.04 o 
   5   2   3       25.16       37.48      6.32 o 
   7   2   3     2119.74     2076.59     38.62 o 
   9   2   3      559.29      499.16     24.66 o 
  11   2   3      238.91      206.31     14.75 o 
  13   2   3      419.59      355.54     24.10 o 
  15   2   3      408.13      470.65     29.21 o 
  17   2   3      297.75      281.83     37.33 o 
  19   2   3       34.33        6.19     19.83 o 
  21   2   3        8.84       27.75     25.76 o 
 -24   3   3        7.07       34.65     26.78 o 
 -22   3   3        0.74        6.13     15.04 o 
 -20   3   3       69.98       57.54     19.36 o 
 -18   3   3       91.17       63.28     16.28 o 
 -16   3   3       74.88       66.56     15.51 o 
 -14   3   3      292.28      364.24     19.43 o 
 -12   3   3      487.60      499.03     24.67 o 
 -10   3   3     2487.31     2155.02     44.15 o 
  -8   3   3       49.01       80.98     18.31 o 
  -6   3   3     3550.23     3277.41     52.99 o 
  -4   3   3     1916.70     1971.46     40.03 o 
  -2   3   3     2942.27     2860.91     53.29 o 
   0   3   3    28837.79    29761.21    488.97 o 
   2   3   3     8852.39     9356.77    155.53 o 
   4   3   3     1221.73     1126.49     25.19 o 
   6   3   3      146.12      195.26     11.92 o 
   8   3   3      522.27      583.58     20.47 o 
  10   3   3     1445.72     1381.55     41.69 o 
  12   3   3      388.04      369.08     24.58 o 
  14   3   3      508.39      496.65     35.25 o 
  16   3   3      901.10      910.01     40.70 o 
  18   3   3      265.70      246.52     36.08 o 
  20   3   3        3.94       26.49     24.09 o 
  22   3   3       10.02       18.98     37.02 o 
 -23   4   3       17.20       11.32     16.92 o 
 -21   4   3       34.93       43.80     18.14 o 
 -19   4   3       54.51       43.07     16.48 o 
 -17   4   3      155.82      156.92     23.88 o 
 -15   4   3      854.14      963.36     39.80 o 
 -13   4   3       28.67       22.51      9.10 o 
 -11   4   3      449.55      451.69     19.76 o 
  -9   4   3      100.71      113.88      9.36 o 
  -7   4   3     2294.96     2108.12     40.01 o 
  -5   4   3     1134.07     1106.62     25.41 o 
  -3   4   3     8830.66     7569.05    128.74 o 
  -1   4   3      130.17       92.42      8.96 o 
   1   4   3     9505.06     8860.36    150.36 o 
   3   4   3     2462.95     2051.35     39.08 o 
   5   4   3     6147.00     6480.41    100.10 o 
   7   4   3      675.17      621.35     20.90 o 
   9   4   3      647.81      638.83     23.45 o 
  11   4   3      112.59      101.29     12.96 o 
  13   4   3       78.16      126.92     22.56 o 
  15   4   3      146.63      141.10     21.00 o 
  17   4   3      261.46      296.20     32.77 o 
  19   4   3       25.51       56.29     25.53 o 
  21   4   3       51.68       30.86     25.82 o 
 -22   5   3       28.10       30.00     18.78 o 
 -20   5   3       10.44        7.71     16.08 o 
 -18   5   3       19.68        9.94     14.25 o 
 -16   5   3      615.73      641.11     34.57 o 
 -14   5   3     1361.46     1378.23     42.08 o 
 -12   5   3      643.66      633.01     28.67 o 
 -10   5   3       38.79       44.06     11.10 o 
  -8   5   3     1890.46     1902.28     35.71 o 
  -6   5   3     2721.02     2842.47     51.82 o 
  -4   5   3      508.59      471.52     19.56 o 
  -2   5   3      539.20      591.03     21.00 o 
   0   5   3      934.73      954.00     28.15 o 
   2   5   3     2208.86     2065.72     47.92 o 
   4   5   3     4636.00     4867.51     80.12 o 
   6   5   3     2893.83     2868.77     54.97 o 
   8   5   3      209.35      231.64     15.53 o 
  10   5   3      872.39      915.23     29.86 o 
  12   5   3      148.39      209.00     19.96 o 
  14   5   3       50.88       41.36     12.72 o 
  16   5   3      215.86      187.69     24.58 o 
  18   5   3       66.34       89.10     29.60 o 
  20   5   3       10.73        8.85     26.44 o 
 -21   6   3       33.97       38.98     19.89 o 
 -19   6   3       18.75       -4.92     14.65 o 
 -17   6   3       30.27       35.71     13.90 o 
 -15   6   3      697.93      743.16     31.56 o 
 -13   6   3      508.02      509.69     28.75 o 
 -11   6   3       55.21       46.08     13.15 o 
  -9   6   3      801.18      778.43     26.74 o 
  -7   6   3      617.76      528.59     18.33 o 
  -5   6   3      253.37      214.40     13.99 o 
  -3   6   3      116.55      118.90     12.43 o 
  -1   6   3      261.62      360.15     20.33 o 
   1   6   3     3409.76     3498.21     73.09 o 
   3   6   3     6320.67     6331.71    119.38 o 
   5   6   3     2924.78     2900.29     56.92 o 
   7   6   3        8.31       24.94      8.75 o 
   9   6   3        2.57       -1.29      8.28 o 
  11   6   3       79.51      126.40     15.83 o 
  13   6   3       47.23       40.42     13.02 o 
  15   6   3       43.43       40.78     14.03 o 
  17   6   3        4.47      -10.64     20.54 o 
  19   6   3        0.73        4.92     24.10 o 
 -20   7   3       15.11      -10.85     19.94 o 
 -18   7   3       34.04       52.52     17.64 o 
 -16   7   3      269.75      251.58     30.53 o 
 -14   7   3      708.92      756.43     37.28 o 
 -12   7   3      336.62      367.46     26.62 o 
 -10   7   3      183.10      156.81     18.99 o 
  -8   7   3      418.07      483.67     21.11 o 
  -6   7   3      325.11      289.29     17.93 o 
  -4   7   3      128.46      108.88     15.08 o 
  -2   7   3      510.44      534.08     25.77 o 
   0   7   3       27.98       47.81     14.29 o 
   2   7   3      540.19      710.51     52.88 o 
   4   7   3      723.89      719.30     39.83 o 
   6   7   3      248.96      280.30     18.10 o 
   8   7   3      301.76      317.27     23.60 o 
  10   7   3      139.00      122.65     18.30 o 
  12   7   3        0.58      -11.77     11.77 o 
  14   7   3       19.03       19.75     19.83 o 
  16   7   3       74.90       57.74     42.71 o 
  18   7   3       72.54      157.29     56.41 o 
 -19   8   3        9.34        1.44     21.08 o 
 -17   8   3       23.13       41.78     18.58 o 
 -15   8   3      117.89       82.21     20.25 o 
 -13   8   3       74.74       89.13     19.16 o 
 -11   8   3      184.84      246.59     24.25 o 
  -9   8   3       38.62       35.33     12.97 o 
  -7   8   3      220.26      261.26     18.74 o 
  -5   8   3      917.10      849.17     35.02 o 
  -3   8   3      515.32      587.29     29.37 o 
  -1   8   3      431.99      477.34     26.46 o 
   1   8   3      634.55      710.98     32.15 o 
   3   8   3      248.30      276.63     27.42 o 
   5   8   3       91.21      107.34     14.61 o 
   7   8   3      301.46      309.61     24.10 o 
   9   8   3      101.78       83.62     18.00 o 
  11   8   3       26.44       36.02     15.08 o 
  13   8   3        7.68        9.49     21.19 o 
  15   8   3       32.56       10.70     35.25 o 
  17   8   3        5.50       14.92     37.02 o 
 -18   9   3        1.85       -5.22     20.54 o 
 -16   9   3        4.96       12.82     20.31 o 
 -14   9   3       57.01       78.21     25.35 o 
 -12   9   3      199.21      180.44     28.34 o 
 -10   9   3       47.98       62.91     19.87 o 
  -8   9   3      214.36      235.68     30.62 o 
  -6   9   3       19.53       24.05     14.30 o 
  -4   9   3       22.44        4.18     11.66 o 
  -2   9   3       97.38      146.28     19.66 o 
   0   9   3       67.09       65.78     23.17 o 
   2   9   3      142.90       92.96     17.24 o 
   4   9   3       38.53       25.76     16.52 o 
   6   9   3       79.67       57.82     18.58 o 
   8   9   3       14.24       17.72     23.05 o 
  10   9   3       15.44       26.03     18.58 o 
  12   9   3       46.72        9.49     28.20 o 
  14   9   3        3.85      -21.69     28.20 o 
 -15  10   3       31.95       10.85     22.02 o 
 -13  10   3       11.55       23.05     21.15 o 
 -11  10   3        4.46        5.38     17.78 o 
  -9  10   3       19.72       -5.48     15.25 o 
  -7  10   3      162.15      132.55     29.83 o 
  -5  10   3      488.33      514.47     40.00 o 
  -3  10   3      442.08      457.84     38.58 o 
  -1  10   3      255.80      248.43     48.14 o 
   1  10   3      105.60      139.18     25.35 o 
   3  10   3       51.02       42.51     19.29 o 
   5  10   3      101.83       79.96     20.75 o 
   7  10   3       73.59       71.75     31.19 o 
   9  10   3       45.49       36.61     29.97 o 
  11  10   3       54.31       80.00     38.78 o 
  13  10   3       24.65       36.61     37.02 o 
 -12  11   3       96.68       87.29     26.09 o 
 -10  11   3       55.12       30.37     20.53 o 
  -8  11   3       37.33       48.53     19.87 o 
  -6  11   3       14.21       11.43     16.92 o 
  -4  11   3        6.41       16.13     18.04 o 
  -2  11   3        0.02        1.36     16.20 o 
   0  11   3        1.01        1.99     19.66 o 
   2  11   3       15.93        8.37     18.04 o 
   4  11   3       17.11       14.72     16.92 o 
   6  11   3       49.90       54.80     20.22 o 
   8  11   3       19.26       44.75     37.02 o 
  10  11   3       14.93       -1.36     35.25 o 
  -9  12   3        6.95        7.87     19.29 o 
  -7  12   3        3.98       14.92     19.66 o 
  -5  12   3        3.03        9.49     28.20 o 
  -3  12   3        2.43       18.81     19.83 o 
  -1  12   3        3.88       -2.03     17.45 o 
   1  12   3        0.20       12.88     19.94 o 
   3  12   3        3.91       10.85     26.44 o 
   5  12   3       47.95       31.19     33.49 o 
 -24   0   4        1.74      -10.85     33.49 o 
 -22   0   4        0.12        5.42     31.73 o 
 -20   0   4       75.48       39.32     31.73 o 
 -18   0   4        2.87        0.00     21.15 o 
 -16   0   4       35.84       70.51     28.20 o 
 -14   0   4     1919.29     2069.23     66.47 o 
 -12   0   4       89.85       59.53      8.12 o 
 -10   0   4      101.79      110.21     14.80 o 
  -8   0   4    19460.04    19277.21    372.28 o 
  -6   0   4     4147.99     5069.44    106.44 o 
  -4   0   4    35306.52    35494.09    909.56 o 
   0   0   4    12970.10    15719.30    300.19 o 
   2   0   4    36404.32    30610.04    833.76 o 
   4   0   4     3755.07     4305.07    141.02 o 
   6   0   4    16563.38    17728.99    345.83 o 
   8   0   4     6622.48     7219.27    154.59 o 
  10   0   4      302.17      284.74     20.53 o 
  12   0   4     1548.30     1537.62     88.14 o 
  14   0   4      335.92      322.71     49.36 o 
  16   0   4      459.79      492.20     63.46 o 
  18   0   4        5.89       16.27     28.20 o 
  20   0   4        0.00      -24.68     24.68 o 
 -25   1   4       56.94       28.42     29.27 o 
 -23   1   4        7.49       -2.99     20.75 o 
 -21   1   4       28.29       50.92     24.84 o 
 -19   1   4       16.68        1.40     11.26 o 
 -17   1   4      211.36      166.93     20.20 o 
 -15   1   4      537.28      546.90     28.48 o 
 -13   1   4      377.03      362.00     16.13 o 
 -11   1   4     1880.51     1923.75     48.39 o 
  -9   1   4      176.06      168.59     12.86 o 
  -7   1   4    10447.76     9288.68    154.18 o 
  -5   1   4     1333.09     1156.64     32.87 o 
  -3   1   4     2053.59     1580.86     23.49 o 
  -1   1   4    18245.61    18544.93    249.66 o 
   1   1   4      243.84      195.28     14.39 o 
   3   1   4    11164.75    12698.19    255.69 o 
   5   1   4     2923.88     3485.93     56.06 o 
   7   1   4     4485.33     4679.68     74.40 o 
   9   1   4      486.81      521.51     17.46 o 
  11   1   4      716.95      576.82     25.44 o 
  13   1   4      482.67      477.95     46.78 o 
  15   1   4     1088.24     1085.27     57.95 o 
  17   1   4      320.89      349.88     39.89 o 
  19   1   4        2.50      -11.82     17.32 o 
  21   1   4        1.65       -5.51     19.87 o 
 -24   2   4       19.84       41.06     26.78 o 
 -22   2   4        4.39       -9.49     15.66 o 
 -20   2   4       13.70       15.19     13.81 o 
 -18   2   4       68.27      102.68     29.31 o 
 -16   2   4      241.24      190.95     20.46 o 
 -14   2   4       91.65      141.39     13.36 o 
 -12   2   4     1080.40     1133.98     30.05 o 
 -10   2   4      237.19      274.96     16.81 o 
  -8   2   4     3295.18     3599.53     85.76 o 
  -6   2   4      111.60       79.93      7.82 o 
  -4   2   4     8097.24     7864.61    110.64 o 
  -2   2   4      297.53      323.38     16.06 o 
   0   2   4    31488.29    33128.68    514.65 o 
   2   2   4     2588.75     2864.96     55.38 o 
   4   2   4     5670.03     5657.33     75.13 o 
   6   2   4    13144.23    14196.51    176.57 o 
   8   2   4      395.22      412.19     15.15 o 
  10   2   4      242.49      262.87     15.65 o 
  12   2   4      260.86      283.84     17.59 o 
  14   2   4      314.46      345.13     34.83 o 
  16   2   4      409.09      496.66     95.59 o 
  18   2   4       33.64       12.20     20.54 o 
  20   2   4       18.59       47.93     24.10 o 
 -25   3   4       37.73       40.68     45.83 o 
 -23   3   4        1.45       -2.39     15.26 o 
 -21   3   4       36.05       18.40     16.33 o 
 -19   3   4      153.69      125.16     21.00 o 
 -17   3   4      430.33      536.37     40.09 o 
 -15   3   4      546.49      529.24     23.27 o 
 -13   3   4      293.25      254.42     20.21 o 
 -11   3   4     2838.23     2701.80     62.17 o 
  -9   3   4        2.64       11.24      5.98 o 
  -7   3   4     6377.53     6106.14     91.02 o 
  -5   3   4     3038.01     2833.74     46.65 o 
  -3   3   4     3574.63     3000.89     76.44 o 
  -1   3   4      765.92      987.18     27.50 o 
   1   3   4     5738.74     5135.59     90.90 o 
   3   3   4     6583.03     6510.60     96.74 o 
   5   3   4     1443.07     1684.03     34.30 o 
   7   3   4      284.11      245.13     16.44 o 
   9   3   4      378.37      444.29     19.14 o 
  11   3   4       75.59       93.42     14.65 o 
  13   3   4       63.17       72.04     12.72 o 
  15   3   4      305.66      309.51     40.99 o 
  17   3   4      162.29      176.21     32.12 o 
  19   3   4        1.66       20.94     22.02 o 
  21   3   4        6.41       22.03     24.10 o 
 -24   4   4        5.68       12.31     22.43 o 
 -22   4   4       21.26       -7.55     18.20 o 
 -20   4   4       69.58       70.22     18.87 o 
 -18   4   4       72.57       76.23     17.37 o 
 -16   4   4     1077.17      987.64     45.83 o 
 -14   4   4      267.67      360.56     30.34 o 
 -12   4   4      104.26      114.38     12.29 o 
 -10   4   4      982.97      843.86     25.22 o 
  -8   4   4      506.10      625.96     18.77 o 
  -6   4   4     1754.32     1245.61     27.41 o 
  -4   4   4     4011.10     4898.41     88.13 o 
  -2   4   4     1962.73     2356.14     47.37 o 
   0   4   4     2026.55     2038.92     43.43 o 
   2   4   4     2429.14     2555.62     54.15 o 
   4   4   4     2298.84     2092.19     45.80 o 
   6   4   4      827.60      948.63     26.00 o 
   8   4   4       12.94       22.87      8.36 o 
  10   4   4       14.67       20.26      8.64 o 
  12   4   4      302.12      211.51     17.55 o 
  14   4   4      147.94      180.31     21.82 o 
  16   4   4       15.69        1.08     18.20 o 
  18   4   4        1.58      -17.78     17.78 o 
  20   4   4       39.21       67.44     28.34 o 
 -23   5   4        5.52        2.72     17.75 o 
 -21   5   4       12.60       -9.38     20.43 o 
 -19   5   4       20.72       -3.48     14.25 o 
 -17   5   4      168.57      132.55     20.15 o 
 -15   5   4      606.33      711.43     29.44 o 
 -13   5   4       15.49       39.24     12.43 o 
 -11   5   4      651.23      694.87     29.37 o 
  -9   5   4      344.50      332.13     13.94 o 
  -7   5   4      265.77      192.14     12.23 o 
  -5   5   4      189.90      202.10     13.38 o 
  -3   5   4     1307.84     1325.14     33.63 o 
  -1   5   4       89.56      148.68     13.21 o 
   1   5   4     5861.64     5692.18    104.94 o 
   3   5   4     3038.76     3120.91     56.50 o 
   5   5   4      493.76      419.18     17.60 o 
   7   5   4      716.46      777.02     25.39 o 
   9   5   4        0.22       16.56      9.22 o 
  11   5   4       90.38      103.98     14.31 o 
  13   5   4      135.57      148.75     17.10 o 
  15   5   4        6.59       19.36     14.90 o 
  17   5   4       77.52       94.76     27.53 o 
  19   5   4       29.66       64.41     29.60 o 
 -22   6   4        2.22       13.84     18.16 o 
 -20   6   4       55.30       72.92     20.97 o 
 -18   6   4       25.98       20.05     13.86 o 
 -16   6   4       87.30       83.50     15.75 o 
 -14   6   4      194.86      230.72     22.96 o 
 -12   6   4        7.08       19.43     11.19 o 
 -10   6   4       54.78       56.27     11.10 o 
  -8   6   4      273.37      253.24     13.78 o 
  -6   6   4       19.33       25.34      7.74 o 
  -4   6   4      583.37      527.57     29.11 o 
  -2   6   4      374.47      292.10     16.17 o 
   0   6   4      538.88      684.35     24.57 o 
   2   6   4     4234.14     4327.72     87.53 o 
   4   6   4       66.87       83.50     10.75 o 
   6   6   4      552.00      579.41     22.66 o 
   8   6   4       62.15       52.69     11.02 o 
  10   6   4      134.13      143.55     15.72 o 
  12   6   4       32.02       27.99     12.10 o 
  14   6   4       15.82        8.09     14.99 o 
  16   6   4       25.90        8.25     21.57 o 
  18   6   4      161.98      230.51     61.69 o 
 -21   7   4       17.65       20.56     22.33 o 
 -19   7   4       10.47       19.14     21.08 o 
 -17   7   4        0.63       -1.91     22.56 o 
 -15   7   4       44.57        9.55     14.25 o 
 -13   7   4        8.38       10.15     12.43 o 
 -11   7   4       30.57       23.30     11.93 o 
  -9   7   4      159.87      134.61     17.36 o 
  -7   7   4      315.33      278.76     17.18 o 
  -5   7   4      157.99      170.59     17.28 o 
  -3   7   4      105.28      126.64     18.04 o 
  -1   7   4      413.05      359.63     27.34 o 
   1   7   4     1014.27     1165.36     41.04 o 
   3   7   4      889.87     1012.24     47.68 o 
   5   7   4      105.76      155.43     17.31 o 
   7   7   4      273.46      297.59     22.78 o 
   9   7   4       43.06       65.84     14.99 o 
  11   7   4       46.51       15.96     14.01 o 
  13   7   4       27.53       31.82     21.08 o 
  15   7   4       19.26       48.92     24.10 o 
  17   7   4       61.80       31.19     40.54 o 
 -20   8   4        6.38       15.65     23.03 o 
 -18   8   4        6.94        2.15     16.48 o 
 -16   8   4       14.77       -3.23     15.58 o 
 -14   8   4      194.30      176.63     23.98 o 
 -12   8   4      364.77      468.30     30.72 o 
 -10   8   4       47.63       77.21     16.32 o 
  -8   8   4      161.19      152.03     15.75 o 
  -6   8   4      826.55      883.07     35.98 o 
  -4   8   4      453.46      428.36     27.51 o 
  -2   8   4      374.81      428.24     26.03 o 
   0   8   4      613.58      610.31     38.00 o 
   2   8   4      773.96      713.01     28.91 o 
   4   8   4        6.94        3.02      8.89 o 
   6   8   4       60.21       73.36     21.38 o 
   8   8   4       93.30       71.72     16.26 o 
  10   8   4       31.71       57.70     29.83 o 
  12   8   4       28.67       31.98     22.33 o 
  14   8   4       49.88       50.10     24.56 o 
  16   8   4       16.63       10.12     24.99 o 
 -17   9   4        3.02      -14.73     18.04 o 
 -15   9   4        2.17       -9.98     15.79 o 
 -13   9   4       53.57       79.45     18.85 o 
 -11   9   4        9.72       -1.29     12.92 o 
  -9   9   4       44.00       70.92     16.81 o 
  -7   9   4       28.69       27.69     11.20 o 
  -5   9   4        5.73        9.16     11.10 o 
  -3   9   4        3.68        7.48     11.51 o 
  -1   9   4        7.68       17.20     12.43 o 
   1   9   4       22.89       29.68     12.86 o 
   3   9   4      220.40      250.51     24.07 o 
   5   9   4      113.59      108.83     15.41 o 
   7   9   4       31.44       56.71     15.66 o 
   9   9   4      150.06      121.17     27.42 o 
  11   9   4       61.46       48.81     24.93 o 
  13   9   4       19.03        1.66     22.02 o 
  15   9   4        9.77      -18.98     28.20 o 
 -16  10   4       43.49       27.58     23.29 o 
 -14  10   4      141.91       95.41     27.08 o 
 -12  10   4      189.97      226.21     33.01 o 
 -10  10   4       92.24       96.84     23.71 o 
  -8  10   4      113.10      130.69     24.84 o 
  -6  10   4      141.41      155.51     26.09 o 
  -4  10   4      130.04      108.32     24.09 o 
  -2  10   4      115.78      117.47     24.09 o 
   0  10   4       70.22       87.95     21.79 o 
   2  10   4        2.55        2.50     16.06 o 
   4  10   4       45.46       31.23     13.73 o 
   6  10   4       14.16        9.49     28.20 o 
   8  10   4        7.72       14.92     31.73 o 
  10  10   4       39.68       63.73     35.25 o 
  12  10   4       28.06       17.63     35.25 o 
 -13  11   4       44.13       22.77     22.81 o 
 -11  11   4       26.57       37.86     21.85 o 
  -9  11   4       16.59       -8.35     28.47 o 
  -7  11   4        2.57       15.50     16.92 o 
  -5  11   4       33.68       37.29     19.94 o 
  -3  11   4       14.78        5.42     16.20 o 
  -1  11   4        9.91       16.67     16.79 o 
   1  11   4        1.36       -6.62     15.54 o 
   3  11   4       45.99       63.03     23.03 o 
   5  11   4       16.57       43.39     33.49 o 
   7  11   4        0.92       16.27     31.73 o 
   9  11   4       12.05       -5.42     29.97 o 
  -8  12   4        5.78       19.08     17.32 o 
  -6  12   4       71.85       69.44     23.29 o 
  -4  12   4       55.22       49.49     22.44 o 
  -2  12   4       26.80       17.03     31.86 o 
   0  12   4       17.61       39.17     27.12 o 
   2  12   4       21.45        3.19     19.29 o 
   4  12   4       20.74       43.39     33.49 o 
   6  12   4        0.01      -17.63     28.20 o 
 -25   0   5       70.39       93.56     49.36 o 
 -23   0   5       54.75       46.10     38.78 o 
 -21   0   5       37.58       73.22     35.25 o 
 -19   0   5        0.52       -8.14     24.68 o 
 -17   0   5      110.79      122.03     33.49 o 
 -15   0   5      829.29      794.15     40.15 o 
 -13   0   5        2.95       35.33     11.40 o 
 -11   0   5     1281.13     1042.47     39.83 o 
  -9   0   5     1319.02     1435.05     44.13 o 
  -7   0   5       32.33       31.85      5.94 o 
  -5   0   5     3735.14     3197.11     56.87 o 
  -1   0   5     4502.66     3730.21     79.65 o 
   1   0   5      458.06      818.60     26.78 o 
   3   0   5     4843.08     4524.73    146.30 o 
   5   0   5     9619.69     9042.68    274.98 o 
   7   0   5     2528.88     2316.65     61.83 o 
   9   0   5        6.96       12.75      9.29 o 
  11   0   5       74.55       52.88     24.68 o 
  13   0   5      435.55      494.91     52.88 o 
  15   0   5        3.00      -21.15     21.15 o 
  17   0   5        3.91      -17.63     17.63 o 
  19   0   5       37.23       33.90     33.49 o 
  21   0   5       13.76       29.83     33.49 o 
 -24   1   5        5.08        1.36     23.68 o 
 -22   1   5       75.71       73.44     26.60 o 
 -20   1   5       20.15       12.39     13.38 o 
 -18   1   5      224.67      271.12     25.28 o 
 -16   1   5      281.00      283.79     23.43 o 
 -14   1   5      472.66      478.52     25.02 o 
 -12   1   5       37.52       96.27     13.15 o 
 -10   1   5     6480.03     6327.80    114.82 o 
  -8   1   5     6195.18     5664.66    100.92 o 
  -6   1   5    27659.51    29548.88    451.07 o 
  -4   1   5    47117.59    47792.59    561.30 o 
  -2   1   5     3069.21     3581.01     54.53 o 
   0   1   5    17440.46    13877.91    190.19 o 
   2   1   5     3425.11     3857.59     84.07 o 
   4   1   5      500.10      530.07     13.60 o 
   6   1   5     1204.95     1404.49     35.77 o 
   8   1   5     2321.29     2472.93     46.70 o 
  10   1   5      260.83      264.96     19.03 o 
  12   1   5      265.45      279.23     30.52 o 
  14   1   5       15.36        5.88     16.52 o 
  16   1   5        6.57        5.42     16.20 o 
  18   1   5       24.80       10.58     24.41 o 
  20   1   5        7.22       50.17     37.02 o 
 -25   2   5       22.39        5.08     24.28 o 
 -23   2   5       63.54       53.72     18.68 o 
 -21   2   5        0.84        6.65     13.41 o 
 -19   2   5       47.20       46.26     15.71 o 
 -17   2   5        2.20        6.35     11.51 o 
 -15   2   5      797.25      687.70     31.84 o 
 -13   2   5      352.38      390.85     21.94 o 
 -11   2   5     8185.59     8103.06    144.31 o 
  -9   2   5     4807.18     4701.07    163.30 o 
  -7   2   5      821.33      761.27     18.56 o 
  -5   2   5      883.30      766.24     17.55 o 
  -3   2   5     5379.76     6460.09    107.63 o 
  -1   2   5     7824.99     8068.57    133.41 o 
   1   2   5     8053.88     6321.29     92.99 o 
   3   2   5      200.13      128.57      8.42 o 
   5   2   5    13164.19    14146.12    175.82 o 
   7   2   5     1723.73     1837.23     37.07 o 
   9   2   5     1601.82     1438.80     43.11 o 
  11   2   5      238.88      249.38     16.42 o 
  13   2   5      316.56      345.76     34.83 o 
  15   2   5        8.10        6.13     22.37 o 
  17   2   5        2.86      -16.52     16.52 o 
  19   2   5       40.00       28.40     23.58 o 
  21   2   5        7.06        0.89     21.79 o 
 -24   3   5        1.23       -3.58     15.36 o 
 -22   3   5       31.10       35.27     16.48 o 
 -20   3   5        0.38       24.35     15.20 o 
 -18   3   5      226.58      233.72     24.83 o 
 -16   3   5       71.77       92.29     16.81 o 
 -14   3   5       12.85       10.91      8.20 o 
 -12   3   5     2075.19     1832.44     48.99 o 
 -10   3   5      754.69      813.30     42.03 o 
  -8   3   5     4535.76     4344.53     68.85 o 
  -6   3   5      285.39      364.91     12.67 o 
  -4   3   5     1987.80     2060.14     41.33 o 
  -2   3   5      182.89      221.20     16.06 o 
   0   3   5      395.28      507.36     15.89 o 
   2   3   5     3083.76     3255.98     53.14 o 
   4   3   5     4956.79     4840.85     76.51 o 
   6   3   5      540.34      696.57     21.39 o 
   8   3   5       26.28       34.97      9.31 o 
  10   3   5        8.98       23.63     10.62 o 
  12   3   5      390.43      453.60     28.61 o 
  14   3   5      108.08       91.90     17.31 o 
  16   3   5       77.48       99.29     26.78 o 
  18   3   5        3.76       15.50     21.15 o 
  20   3   5        6.71       10.24     24.56 o 
 -25   4   5       12.94       11.30     35.25 o 
 -23   4   5       36.54       38.36     19.35 o 
 -21   4   5       39.21       31.37     16.81 o 
 -19   4   5       24.07       21.12     14.16 o 
 -17   4   5      173.78      188.85     22.63 o 
 -15   4   5      243.62      272.68     23.48 o 
 -13   4   5      925.78      942.17     34.40 o 
 -11   4   5      676.10      521.80     29.60 o 
  -9   4   5      202.96      214.69     14.29 o 
  -7   4   5      928.02      901.50     22.60 o 
  -5   4   5     1873.20     2063.78     49.20 o 
  -3   4   5     1648.30     2168.90     44.15 o 
  -1   4   5     2498.00     2610.39     51.97 o 
   1   4   5      614.79      385.92     22.57 o 
   3   4   5      227.32      304.39     13.36 o 
   5   4   5      920.17     1162.29     28.92 o 
   7   4   5      866.45      899.09     26.57 o 
   9   4   5       47.53       60.93     11.72 o 
  11   4   5       55.81       55.70     11.82 o 
  13   4   5      198.00      205.54     21.94 o 
  15   4   5       18.79       19.48     20.31 o 
  17   4   5       90.41       73.95     26.60 o 
  19   4   5       58.70       63.04     28.80 o 
 -24   5   5        1.82       14.51     21.85 o 
 -22   5   5       14.74       10.55     17.13 o 
 -20   5   5       55.49       52.53     17.06 o 
 -18   5   5       52.88       65.82     18.53 o 
 -16   5   5       29.49       34.92     12.34 o 
 -14   5   5        2.84       -5.07     10.63 o 
 -12   5   5      116.10      102.74     22.62 o 
 -10   5   5      389.98      372.05     16.36 o 
  -8   5   5     1272.10     1338.73     39.46 o 
  -6   5   5     1825.78     1630.75     34.77 o 
  -4   5   5      211.30      253.43     13.74 o 
  -2   5   5     2236.30     2356.05     49.62 o 
   0   5   5     5291.31     5198.32     96.06 o 
   2   5   5     2894.70     3583.19     73.61 o 
   4   5   5      904.21      986.92     26.44 o 
   6   5   5       74.26       85.10     10.75 o 
   8   5   5       15.54        5.04      9.70 o 
  10   5   5      128.61      121.39     14.41 o 
  12   5   5      165.47      152.88     20.39 o 
  14   5   5      165.58      132.35     21.42 o 
  16   5   5      115.78       91.38     27.94 o 
  18   5   5       12.34       21.89     25.35 o 
  20   5   5       49.35       59.66     42.30 o 
 -23   6   5       38.33       72.28     37.29 o 
 -21   6   5       59.59       33.08     33.22 o 
 -19   6   5       15.60        8.38     15.79 o 
 -17   6   5       74.81       53.55     14.06 o 
 -15   6   5      184.24      236.92     36.84 o 
 -13   6   5       44.06       33.27     11.41 o 
 -11   6   5       95.18      101.07     13.18 o 
  -9   6   5        1.17       -0.92      7.44 o 
  -7   6   5       81.18       70.39     12.13 o 
  -5   6   5      178.58      240.48     20.75 o 
  -3   6   5      384.82      397.29     25.82 o 
  -1   6   5      267.92      310.02     24.84 o 
   1   6   5     1225.11     1274.60     49.67 o 
   3   6   5      629.56      564.94     25.29 o 
   5   6   5      703.38      686.46     24.01 o 
   7   6   5      101.72      112.68     12.96 o 
   9   6   5      111.09      122.55     14.31 o 
  11   6   5      178.50      186.63     22.26 o 
  13   6   5       21.35       16.31     19.05 o 
  15   6   5       71.49       29.98     22.02 o 
  17   6   5      113.72      166.78     54.64 o 
 -22   7   5       22.08        9.83     22.33 o 
 -20   7   5       61.75       43.32     23.58 o 
 -18   7   5      116.18      136.60     22.50 o 
 -16   7   5      363.97      423.29     31.42 o 
 -14   7   5      656.67      642.37     34.22 o 
 -12   7   5      166.85      209.72     22.71 o 
 -10   7   5      437.43      419.63     26.42 o 
  -8   7   5      837.49      911.43     29.56 o 
  -6   7   5       35.49       55.82     14.80 o 
  -4   7   5       24.80        7.53     11.01 o 
  -2   7   5      517.51      558.28     40.00 o 
   0   7   5        6.29       28.77     14.29 o 
   2   7   5       70.89      137.26     32.54 o 
   4   7   5      140.32      112.25     15.52 o 
   6   7   5      449.74      503.20     26.63 o 
   8   7   5       72.75       55.97     13.86 o 
  10   7   5        8.97       11.08     18.04 o 
  12   7   5        6.49        6.73     17.78 o 
  14   7   5       23.18        6.00     20.54 o 
  16   7   5       52.01       52.88     44.07 o 
 -19   8   5        6.32       -8.35     15.79 o 
 -17   8   5       61.65       46.67     21.92 o 
 -15   8   5      350.70      326.21     29.48 o 
 -13   8   5      533.58      702.19     37.14 o 
 -11   8   5      152.23      206.71     23.65 o 
  -9   8   5       65.50       79.99     16.24 o 
  -7   8   5      246.17      237.78     20.60 o 
  -5   8   5      316.73      308.13     23.55 o 
  -3   8   5      899.09      853.55     42.88 o 
  -1   8   5      506.35      558.55     36.08 o 
   1   8   5      248.38      261.49     28.59 o 
   3   8   5      338.59      328.66     40.00 o 
   5   8   5       61.93       57.51     14.10 o 
   7   8   5       63.13       75.93     17.09 o 
   9   8   5       42.24       38.05     21.08 o 
  11   8   5      104.07      114.35     27.53 o 
  13   8   5       11.33       13.13     40.68 o 
  15   8   5        8.24        1.49     23.71 o 
 -18   9   5       20.29       16.65     18.93 o 
 -16   9   5       83.93       82.88     22.03 o 
 -14   9   5      251.88      222.29     26.79 o 
 -12   9   5       68.82       50.40     20.51 o 
 -10   9   5       13.92        4.89     12.13 o 
  -8   9   5       45.63       68.60     15.99 o 
  -6   9   5       43.01       64.82     15.20 o 
  -4   9   5        2.48       -2.36     10.82 o 
  -2   9   5       10.28       20.91     11.93 o 
   0   9   5       14.60       16.64     12.69 o 
   2   9   5      292.51      302.11     25.73 o 
   4   9   5      182.13      191.72     21.88 o 
   6   9   5       13.84       18.39     19.83 o 
   8   9   5       38.51       55.31     24.28 o 
  10   9   5      127.60       83.57     27.08 o 
  12   9   5        3.85       14.84     23.29 o 
  14   9   5        2.43       -2.17     24.84 o 
 -15  10   5       74.63       65.93     24.84 o 
 -13  10   5      139.53      168.79     31.33 o 
 -11  10   5       96.19      104.72     25.35 o 
  -9  10   5       69.77       45.86     20.75 o 
  -7  10   5       75.22       56.58     20.31 o 
  -5  10   5      149.55      196.14     27.86 o 
  -3  10   5      388.35      375.27     35.51 o 
  -1  10   5      325.62      309.72     33.01 o 
   1  10   5      291.73      282.62     33.01 o 
   3  10   5      317.24      339.52     34.83 o 
   5  10   5      147.29      231.86     47.59 o 
   7  10   5      144.56      126.10     40.54 o 
   9  10   5      119.64       88.14     40.54 o 
  11  10   5       33.34       16.27     35.25 o 
 -14  11   5        3.14       17.63     29.97 o 
 -12  11   5       15.03       -3.14     19.48 o 
 -10  11   5       33.58       44.90     27.12 o 
  -8  11   5       14.51       -7.85     14.80 o 
  -6  11   5       42.46       25.55     19.83 o 
  -4  11   5       33.24       10.74     18.98 o 
  -2  11   5       19.19       13.70     18.04 o 
   0  11   5       28.40       38.56     23.73 o 
   2  11   5      122.14       88.47     31.19 o 
   4  11   5       82.31      107.12     40.54 o 
   6  11   5        0.38       16.27     28.20 o 
   8  11   5        2.33       -4.07     35.25 o 
  -9  12   5       12.38       14.92     22.37 o 
  -7  12   5        9.02        6.97     16.92 o 
  -5  12   5        6.05       13.23     20.54 o 
  -3  12   5        2.86       -2.01     18.04 o 
  -1  12   5        7.74       15.81     19.83 o 
   1  12   5       38.81       37.97     22.44 o 
   3  12   5        8.84       -1.36     28.20 o 
   5  12   5        2.29       20.34     29.97 o 
 -24   0   6       19.01       36.61     38.78 o 
 -22   0   6       38.00       54.24     35.25 o 
 -20   0   6       35.15       44.75     28.20 o 
 -18   0   6        4.44       13.56     22.92 o 
 -16   0   6      836.44      874.66     43.41 o 
 -14   0   6       74.97      101.35     17.32 o 
 -12   0   6      544.84      816.58     37.97 o 
 -10   0   6    33847.00    33853.37    643.12 o 
  -8   0   6    15941.00    14170.50    224.27 o 
  -6   0   6    35922.95    32874.62    500.61 o 
  -2   0   6     5089.75     5951.50    123.32 o 
   0   0   6      419.34      484.22     20.54 o 
   2   0   6    21223.00    22147.78    425.26 o 
   4   0   6    19010.44    20374.15    576.40 o 
   6   0   6    13769.52    14309.09    423.05 o 
   8   0   6      738.77      995.43     38.07 o 
  10   0   6       29.12       18.08     23.73 o 
  12   0   6      399.07      347.12     47.59 o 
  14   0   6      127.30       56.95     28.20 o 
  16   0   6      123.40      122.03     38.78 o 
  18   0   6        8.42       16.27     28.20 o 
  20   0   6       18.64       23.05     31.73 o 
 -25   1   6        9.33       14.67     27.08 o 
 -23   1   6       30.86       43.78     30.51 o 
 -21   1   6       19.43       61.86     17.62 o 
 -19   1   6      605.19      555.53     33.36 o 
 -17   1   6      154.54      177.14     20.71 o 
 -15   1   6      230.97      221.08     20.15 o 
 -13   1   6      228.56      190.12     17.51 o 
 -11   1   6     2564.33     2812.25     62.31 o 
  -9   1   6     2654.81     2601.24     45.48 o 
  -7   1   6      378.57      304.17     11.38 o 
  -5   1   6      652.98      671.01     14.40 o 
  -3   1   6     9185.26     9544.74    133.43 o 
  -1   1   6     5006.89     3895.91     60.25 o 
   1   1   6     8309.47     8942.25    127.85 o 
   3   1   6     1633.37     1578.82     37.82 o 
   5   1   6      362.35      533.28     21.24 o 
   7   1   6     4140.49     4192.44     83.46 o 
   9   1   6      102.13      118.39     11.08 o 
  11   1   6      256.06      258.54     20.71 o 
  13   1   6      311.12      218.34     30.37 o 
  15   1   6      136.41      114.17     25.53 o 
  17   1   6       13.39       21.69     19.94 o 
  19   1   6        5.68       20.08     22.33 o 
 -24   2   6       30.99       30.81     26.78 o 
 -22   2   6       10.53       22.26     15.00 o 
 -20   2   6      237.00      226.98     26.45 o 
 -18   2   6      164.43      175.31     22.04 o 
 -16   2   6       25.58       17.63     11.99 o 
 -14   2   6      298.84      362.65     31.78 o 
 -12   2   6     1670.42     1577.79     44.29 o 
 -10   2   6     9647.37     9703.55    199.98 o 
  -8   2   6     1314.08      979.76     22.70 o 
  -6   2   6     6936.59     5942.96     87.68 o 
  -4   2   6     9310.41     8079.79    114.37 o 
  -2   2   6     6288.69     6682.90     97.10 o 
   0   2   6     3003.60     3266.45     52.79 o 
   2   2   6      813.36      573.16     20.03 o 
   4   2   6     2047.39     2064.37     34.17 o 
   6   2   6     1182.12     1430.08     27.64 o 
   8   2   6     2187.01     2219.57     44.39 o 
  10   2   6      187.62      158.16     16.25 o 
  12   2   6      147.77      103.49     16.25 o 
  14   2   6      168.81      156.51     28.02 o 
  16   2   6       38.30       51.53     22.44 o 
  18   2   6        3.49       -8.79     16.79 o 
  20   2   6       26.99       33.86     24.28 o 
 -25   3   6       32.11       48.34     21.49 o 
 -23   3   6        0.13       24.41     17.64 o 
 -21   3   6      128.90      151.67     23.34 o 
 -19   3   6      544.28      560.23     34.09 o 
 -17   3   6       35.34       24.87     13.54 o 
 -15   3   6      104.01      131.44     14.34 o 
 -13   3   6      387.66      318.92     20.83 o 
 -11   3   6       46.66       38.64     22.37 o 
  -9   3   6     1711.73     1804.35     35.75 o 
  -7   3   6      449.25      572.66     16.77 o 
  -5   3   6      464.40      487.14     14.14 o 
  -3   3   6      313.19      349.80     19.87 o 
  -1   3   6     1825.43     2012.16     56.21 o 
   1   3   6     2148.96     2807.18     47.11 o 
   3   3   6     1139.35     1411.28     29.36 o 
   5   3   6      810.08      783.89     22.16 o 
   7   3   6      127.23       96.47     10.47 o 
   9   3   6      315.15      385.21     18.56 o 
  11   3   6        2.14        0.31     10.49 o 
  13   3   6      275.57      256.42     32.87 o 
  15   3   6      163.71      175.39     31.09 o 
  17   3   6       12.67       25.45     21.79 o 
  19   3   6       28.46       46.78     27.42 o 
 -24   4   6       42.40       23.05     18.64 o 
 -22   4   6       18.33       32.13     18.26 o 
 -20   4   6      139.37      157.31     23.36 o 
 -18   4   6      228.11      255.98     25.60 o 
 -16   4   6       43.19       54.69     14.25 o 
 -14   4   6       25.06       10.52     11.43 o 
 -12   4   6      344.36      381.49     28.34 o 
 -10   4   6      258.11      257.84     13.49 o 
  -8   4   6      594.68      664.91     19.67 o 
  -6   4   6      968.55      844.64     21.71 o 
  -4   4   6     3328.11     4690.75    109.15 o 
  -2   4   6      706.06      548.69     27.53 o 
   0   4   6     5677.66     5578.24     99.83 o 
   2   4   6     8254.81     8409.76    123.89 o 
   4   4   6      725.02      976.65     24.87 o 
   6   4   6       39.27       47.19      9.59 o 
   8   4   6      714.54      774.75     25.92 o 
  10   4   6      474.41      557.54     23.88 o 
  12   4   6       80.98      128.11     19.98 o 
  14   4   6       94.47      127.23     27.53 o 
  16   4   6       18.20       27.01     21.52 o 
  18   4   6        4.39       -4.37     22.33 o 
  20   4   6       23.15       25.76     33.49 o 
 -23   5   6        3.02       15.43     18.37 o 
 -21   5   6       11.86        9.84     16.56 o 
 -19   5   6      136.23      144.40     21.74 o 
 -17   5   6       38.51       37.62     15.58 o 
 -15   5   6       10.35        7.86     11.51 o 
 -13   5   6      237.14      278.37     18.68 o 
 -11   5   6      208.75      175.48     16.72 o 
  -9   5   6     2041.55     1824.71     38.82 o 
  -7   5   6      207.04      277.56     14.03 o 
  -5   5   6       24.47       27.64      7.16 o 
  -3   5   6       58.29       74.58     13.54 o 
  -1   5   6      574.18      516.41     45.42 o 
   1   5   6      619.92      639.46     28.25 o 
   3   5   6      764.16      699.64     21.18 o 
   5   5   6      123.23      128.17     11.44 o 
   7   5   6       48.71       33.81      9.49 o 
   9   5   6       86.77       98.02     14.17 o 
  11   5   6       38.90       41.83     14.43 o 
  13   5   6       10.08        8.04     16.32 o 
  15   5   6       73.25       56.50     24.28 o 
  17   5   6       84.90       88.34     29.11 o 
  19   5   6       48.69       54.24     40.54 o 
 -22   6   6        4.29       -9.70     19.83 o 
 -20   6   6       44.95       48.81     22.44 o 
 -18   6   6       26.64       33.65     15.20 o 
 -16   6   6       38.84       14.20     13.88 o 
 -14   6   6       58.99       32.74     17.85 o 
 -12   6   6      888.84      837.73     43.09 o 
 -10   6   6       25.87       37.26     14.92 o 
  -8   6   6      578.10      588.48     25.08 o 
  -6   6   6     1814.78     1702.16     55.88 o 
  -4   6   6      225.70      235.49     22.33 o 
  -2   6   6      599.10      520.46     30.86 o 
   0   6   6     1203.96     1362.44     53.21 o 
   2   6   6      732.48      699.43     38.40 o 
   4   6   6      544.98      446.98     22.57 o 
   6   6   6       77.60      118.01     15.36 o 
   8   6   6       98.60       98.86     21.79 o 
  10   6   6      189.05      159.97     26.26 o 
  12   6   6       43.09       37.97     21.19 o 
  14   6   6       44.28       36.61     23.73 o 
  16   6   6       16.04        9.49     35.25 o 
  18   6   6       20.66       28.47     40.54 o 
 -21   7   6        0.25        2.60     21.79 o 
 -19   7   6        0.22       -5.27     13.82 o 
 -17   7   6       59.86       28.68     16.53 o 
 -15   7   6      163.50      135.47     20.21 o 
 -13   7   6      197.16      227.26     23.35 o 
 -11   7   6      393.47      421.06     32.45 o 
  -9   7   6      496.55      521.60     25.91 o 
  -7   7   6      300.64      308.65     21.49 o 
  -5   7   6      148.04      142.17     19.83 o 
  -3   7   6      151.82      164.06     22.02 o 
  -1   7   6      166.92      205.61     24.28 o 
   1   7   6      217.66      179.84     24.56 o 
   3   7   6      578.00      625.52     28.24 o 
   5   7   6      102.52       74.94     14.48 o 
   7   7   6        0.05        0.05     15.25 o 
   9   7   6       35.45       39.86     18.57 o 
  11   7   6       36.32       12.20     18.70 o 
  13   7   6        7.25      -15.82     18.57 o 
  15   7   6       13.12       11.25     22.83 o 
  17   7   6        3.08        0.00     38.78 o 
 -20   8   6       17.41       -6.56     19.29 o 
 -18   8   6       37.59       64.07     19.43 o 
 -16   8   6       21.54       24.41     16.28 o 
 -14   8   6       49.03       61.66     19.97 o 
 -12   8   6      196.38      242.60     24.87 o 
 -10   8   6      269.80      267.12     25.00 o 
  -8   8   6      700.20      685.71     27.63 o 
  -6   8   6     1143.70     1187.16     51.18 o 
  -4   8   6      605.14      619.10     37.63 o 
  -2   8   6      869.99      915.81     67.80 o 
   0   8   6     1057.95     1163.26     52.70 o 
   2   8   6     1603.77     1494.67     63.24 o 
   4   8   6      208.29      198.01     20.71 o 
   6   8   6      145.97      161.41     27.08 o 
   8   8   6       46.43       58.72     22.33 o 
  10   8   6       44.67       47.99     23.29 o 
  12   8   6        0.38       -4.75     19.94 o 
  14   8   6       17.71        6.15     24.09 o 
 -19   9   6       11.97        4.64     22.87 o 
 -17   9   6       28.72       37.12     18.93 o 
 -15   9   6       44.05       55.29     20.00 o 
 -13   9   6       48.60       56.63     17.96 o 
 -11   9   6        9.69        3.28     13.21 o 
  -9   9   6       27.55       20.01     13.59 o 
  -7   9   6       54.81       75.72     13.75 o 
  -5   9   6      138.73      124.69     21.75 o 
  -3   9   6       42.77       50.32     16.02 o 
  -1   9   6      308.31      295.81     31.77 o 
   1   9   6      476.71      388.91     36.08 o 
   3   9   6      430.48      494.60     30.46 o 
   5   9   6      124.08       92.00     24.84 o 
   7   9   6       64.15       61.37     23.58 o 
   9   9   6        2.15      -19.05     19.05 o 
  11   9   6       62.39       67.65     31.86 o 
  13   9   6       38.15       53.41     50.17 o 
 -16  10   6        9.34       19.66     23.68 o 
 -14  10   6       41.64       26.57     24.41 o 
 -12  10   6       60.41       48.14     22.44 o 
 -10  10   6        6.96        4.57     15.19 o 
  -8  10   6       22.58       19.20     14.18 o 
  -6  10   6       70.44       81.53     18.40 o 
  -4  10   6       31.76       17.63     14.25 o 
  -2  10   6       37.84       34.74     15.20 o 
   0  10   6      141.90      147.35     22.34 o 
   2  10   6      250.17      286.96     33.44 o 
   4  10   6      108.44       81.67     24.09 o 
   6  10   6       35.77       85.42     37.02 o 
   8  10   6       46.69       50.17     33.49 o 
  10  10   6       28.68       -1.36     31.73 o 
 -13  11   6        1.78       -6.22     20.75 o 
 -11  11   6       13.51        5.42     20.34 o 
  -9  11   6        4.09        5.57     16.52 o 
  -7  11   6       13.65       -4.28     16.06 o 
  -5  11   6       19.05       42.27     33.22 o 
  -3  11   6        1.15       -6.73     15.54 o 
  -1  11   6       32.44       19.66     18.70 o 
   1  11   6       78.08       86.68     24.09 o 
   3  11   6       11.71       13.56     28.20 o 
   5  11   6        1.03       -5.42     28.20 o 
   7  11   6        6.57      -17.63     31.73 o 
  -8  12   6        0.07       -6.59     17.78 o 
  -6  12   6       12.35       18.89     17.63 o 
  -4  12   6       15.89        5.42     19.48 o 
  -2  12   6        9.85       15.04     20.31 o 
   0  12   6       46.16       47.46     23.68 o 
   2  12   6       29.89        2.71     29.97 o 
   4  12   6        2.79      -18.98     28.20 o 
 -25   0   7       28.06       69.15     44.07 o 
 -23   0   7        0.87        2.71     28.20 o 
 -21   0   7       70.93        9.49     26.44 o 
 -19   0   7      439.06      313.22     51.12 o 
 -17   0   7      125.16      163.90     23.58 o 
 -15   0   7        9.10       12.96     11.01 o 
 -13   0   7       58.91       53.45     13.04 o 
 -11   0   7      410.74      446.49     26.09 o 
  -9   0   7        6.46        6.86      5.70 o 
  -7   0   7        4.15        3.44      4.88 o 
  -5   0   7      641.89      432.54     24.68 o 
  -3   0   7        4.53       31.19     10.58 o 
  -1   0   7      665.13      486.87     21.19 o 
   1   0   7      621.68      687.10     26.60 o 
   3   0   7        6.37        0.68      7.48 o 
   5   0   7     1433.54     1404.74     70.51 o 
   7   0   7     1946.95     1915.34     57.59 o 
   9   0   7     1638.26     1455.72     50.38 o 
  11   0   7      596.52      577.62     54.64 o 
  13   0   7      207.40      258.98     45.83 o 
  15   0   7      351.07      398.64     58.17 o 
  17   0   7       64.60       47.46     33.49 o 
  19   0   7       57.61       65.08     35.25 o 
 -26   1   7       21.72       62.13     31.33 o 
 -24   1   7        4.36       -0.45     22.02 o 
 -22   1   7      198.48      238.72     37.33 o 
 -20   1   7      385.98      334.57     29.51 o 
 -18   1   7      212.21      194.46     22.52 o 
 -16   1   7      143.16      183.47     19.43 o 
 -14   1   7     1110.19     1008.97     36.18 o 
 -12   1   7      466.94      634.69     25.77 o 
 -10   1   7     3329.50     2808.61     44.20 o 
  -8   1   7     2294.58     2040.05     36.92 o 
  -6   1   7      875.41      890.87     18.19 o 
  -4   1   7     5531.86     5033.32     75.71 o 
  -2   1   7      963.32     1098.58     27.59 o 
   0   1   7     3150.31     2902.58     49.22 o 
   2   1   7     1395.78     1350.51     29.11 o 
   4   1   7      500.32      434.77     19.56 o 
   6   1   7     1633.37     1890.59     46.68 o 
   8   1   7      300.52      262.55     17.74 o 
  10   1   7      510.39      508.39     25.37 o 
  12   1   7       89.49       62.71     19.83 o 
  14   1   7      243.18      204.79     31.62 o 
  16   1   7       86.73      107.07     52.88 o 
  18   1   7        5.17        9.05     19.05 o 
  20   1   7        7.83       13.56     23.05 o 
 -25   2   7       51.72       65.69     33.90 o 
 -23   2   7       35.22       36.21     17.74 o 
 -21   2   7       21.25       23.36     15.51 o 
 -19   2   7      146.94      128.43     20.47 o 
 -17   2   7        0.53       -2.10     10.30 o 
 -15   2   7      185.15      218.10     20.03 o 
 -13   2   7     1819.33     1891.12     51.10 o 
 -11   2   7     4508.25     4594.77     81.02 o 
  -9   2   7     2566.38     2915.91     50.49 o 
  -7   2   7     1655.10     1325.46     27.11 o 
  -5   2   7      128.93       93.89      8.02 o 
  -3   2   7    10112.73    10484.20    147.90 o 
  -1   2   7     1154.78     1051.66     26.54 o 
   1   2   7      376.70      380.09     13.84 o 
   3   2   7      365.36      391.96     18.53 o 
   5   2   7     1201.57     1364.94     26.95 o 
   7   2   7      989.92     1001.46     23.39 o 
   9   2   7       87.26       90.85     19.05 o 
  11   2   7       21.19       24.82     16.06 o 
  13   2   7       80.13       48.97     21.08 o 
  15   2   7       75.81       42.40     20.31 o 
  17   2   7       18.08       18.31     27.12 o 
  19   2   7       24.35       25.55     23.58 o 
 -26   3   7       58.65       58.98     28.01 o 
 -24   3   7       21.37       41.97     18.10 o 
 -22   3   7       64.09       79.46     20.46 o 
 -20   3   7       72.84      102.82     19.35 o 
 -18   3   7      131.15      127.13     23.89 o 
 -16   3   7       17.83       -3.40     11.35 o 
 -14   3   7       17.39       20.34     10.18 o 
 -12   3   7       76.85       60.34     14.96 o 
 -10   3   7      368.89      536.65     17.99 o 
  -8   3   7     2172.17     2386.21     43.22 o 
  -6   3   7     2495.73     2457.42     43.12 o 
  -4   3   7     2238.68     1942.86     54.46 o 
  -2   3   7     2069.75     2054.73     58.41 o 
   0   3   7      737.23      675.79     20.82 o 
   2   3   7     1018.50     1163.33     25.25 o 
   4   3   7      714.85      776.18     21.66 o 
   6   3   7      479.89      475.65     15.73 o 
   8   3   7       88.78       86.34     12.13 o 
  10   3   7       70.54       91.95     17.96 o 
  12   3   7      348.28      321.08     34.83 o 
  14   3   7      115.05      108.83     26.09 o 
  16   3   7       15.58       15.65     21.57 o 
  18   3   7       17.49       18.77     23.29 o 
  20   3   7       40.77       35.25     38.78 o 
 -25   4   7        4.21       -2.64     22.81 o 
 -23   4   7       66.75       71.80     21.74 o 
 -21   4   7       91.57      131.35     23.36 o 
 -19   4   7       31.35       29.83     14.90 o 
 -17   4   7       75.91       84.44     16.94 o 
 -15   4   7       15.33        9.04     13.04 o 
 -13   4   7      327.97      304.67     34.58 o 
 -11   4   7      623.22      657.02     21.36 o 
  -9   4   7     1116.69     1315.39     29.99 o 
  -7   4   7      491.70      366.53     14.14 o 
  -5   4   7      800.00      790.49     37.97 o 
  -3   4   7      958.71     1244.77     43.61 o 
  -1   4   7      688.42      889.21     37.63 o 
   1   4   7     1259.04     1360.01     35.24 o 
   3   4   7      107.20      142.62      9.78 o 
   5   4   7      171.61      139.91     11.42 o 
   7   4   7       68.18      120.56     13.28 o 
   9   4   7      230.24      246.83     20.97 o 
  11   4   7      187.67      152.88     20.39 o 
  13   4   7      246.13      279.39     35.57 o 
  15   4   7       20.58       15.63     21.08 o 
  17   4   7       26.49       43.22     33.22 o 
  19   4   7       19.02       43.39     38.78 o 
 -24   5   7       17.71       17.63     31.73 o 
 -22   5   7      112.06      133.97     30.37 o 
 -20   5   7       58.04       61.09     17.62 o 
 -18   5   7      129.40      142.61     21.49 o 
 -16   5   7        2.05       12.97     11.99 o 
 -14   5   7       41.08       24.38     12.13 o 
 -12   5   7       17.00       18.88      9.34 o 
 -10   5   7     1020.87     1117.53     29.12 o 
  -8   5   7     2051.25     2268.52     44.45 o 
  -6   5   7      666.03      624.54     31.33 o 
  -4   5   7      187.92      168.36     18.20 o 
  -2   5   7      523.06      629.52     32.12 o 
   0   5   7      595.49      560.12     31.33 o 
   2   5   7      721.61      727.97     21.40 o 
   4   5   7      123.24      132.54     11.42 o 
   6   5   7       23.58       36.14      9.03 o 
   8   5   7       59.11       53.35     14.65 o 
  10   5   7        4.90      -10.99     10.99 o 
  12   5   7       51.32       39.49     16.22 o 
  14   5   7       19.19       14.57     16.03 o 
  16   5   7       47.15        2.71     37.02 o 
  18   5   7        1.22      -18.98     37.02 o 
 -23   6   7       41.10       57.22     27.86 o 
 -21   6   7      127.34      101.69     27.42 o 
 -19   6   7       50.87       59.82     21.08 o 
 -17   6   7      101.19       73.50     17.24 o 
 -15   6   7      279.87      272.07     25.00 o 
 -13   6   7      204.02      217.84     26.17 o 
 -11   6   7       77.73       94.91     19.29 o 
  -9   6   7      194.77      170.95     16.56 o 
  -7   6   7      429.84      505.38     24.15 o 
  -5   6   7      277.83      233.85     22.43 o 
  -3   6   7      657.37      637.89     34.30 o 
  -1   6   7      195.84      187.13     22.33 o 
   1   6   7      179.10      178.42     23.29 o 
   3   6   7      590.30      646.39     36.66 o 
   5   6   7        0.87       -1.68      8.38 o 
   7   6   7        6.36       10.36     15.25 o 
   9   6   7       11.21       -3.80     15.54 o 
  11   6   7        2.94        6.78     17.45 o 
  13   6   7       29.02       10.58     19.29 o 
  15   6   7       30.45      -14.92     33.49 o 
  17   6   7       24.67       20.34     40.54 o 
 -22   7   7       73.69      110.39     31.62 o 
 -20   7   7       62.96       36.16     22.02 o 
 -18   7   7      159.96      176.24     25.09 o 
 -16   7   7      107.80       98.66     20.00 o 
 -14   7   7       63.80       63.28     17.30 o 
 -12   7   7      158.52      166.43     20.97 o 
 -10   7   7      266.57      350.30     50.17 o 
  -8   7   7      622.97      581.29     27.20 o 
  -6   7   7      698.52      663.94     36.00 o 
  -4   7   7        8.73       -4.85     11.79 o 
  -2   7   7      760.47      922.52     44.41 o 
   0   7   7     2113.00     2157.39     61.53 o 
   2   7   7      317.15      246.06     28.34 o 
   4   7   7      174.64      199.79     26.66 o 
   6   7   7       58.50       41.77     19.29 o 
   8   7   7      102.26       91.85     23.29 o 
  10   7   7      272.87      205.19     50.17 o 
  12   7   7       15.59       28.99     22.83 o 
  14   7   7       11.91       11.49     23.29 o 
  16   7   7       68.58       84.07     47.59 o 
 -21   8   7       18.32       16.60     23.03 o 
 -19   8   7       10.77       32.76     18.26 o 
 -17   8   7        1.18       -5.33     15.46 o 
 -15   8   7       27.52       17.72     16.33 o 
 -13   8   7      113.87      142.64     22.34 o 
 -11   8   7       64.02       54.27     14.99 o 
  -9   8   7        8.11       -7.09     13.04 o 
  -7   8   7      112.07      129.22     22.79 o 
  -5   8   7      254.43      324.80     29.60 o 
  -3   8   7      161.65      113.07     21.57 o 
  -1   8   7       95.42      105.48     21.79 o 
   1   8   7      756.24      773.77     37.82 o 
   3   8   7      424.37      424.08     37.33 o 
   5   8   7       29.32       15.48     20.34 o 
   7   8   7       20.38       33.22     20.75 o 
   9   8   7       61.01       94.24     26.17 o 
  11   8   7       34.48       11.97     21.79 o 
  13   8   7       12.53      -10.06     23.29 o 
  15   8   7       38.12       62.12     29.22 o 
 -18   9   7       44.80       39.32     20.35 o 
 -16   9   7      141.63      159.31     26.03 o 
 -14   9   7      132.09      114.26     22.24 o 
 -12   9   7       18.15       14.56     14.99 o 
 -10   9   7       20.71       46.38     16.03 o 
  -8   9   7       23.44       39.67     12.04 o 
  -6   9   7        6.60       18.77     18.98 o 
  -4   9   7       28.30       14.37     15.54 o 
  -2   9   7       17.68       16.95     16.20 o 
   0   9   7       18.99       40.28     19.29 o 
   2   9   7      297.02      288.27     33.01 o 
   4   9   7       73.62       72.44     23.58 o 
   6   9   7        3.42       23.73     22.44 o 
   8   9   7       80.01       83.41     27.80 o 
  10   9   7       69.12       84.95     28.59 o 
  12   9   7       10.41        9.28     23.71 o 
 -17  10   7        0.12      -18.91     18.91 o 
 -15  10   7        6.64       -8.84     18.58 o 
 -13  10   7       29.55       36.94     18.30 o 
 -11  10   7       56.53       53.33     17.88 o 
  -9  10   7       12.49        1.61     13.46 o 
  -7  10   7       52.95       47.90     13.62 o 
  -5  10   7       19.08        3.92     13.61 o 
  -3  10   7      180.72      158.97     21.94 o 
  -1  10   7      207.30      212.41     24.67 o 
   1  10   7      202.53      218.17     25.53 o 
   3  10   7      100.77      124.70     21.60 o 
   5  10   7       38.82       24.28     20.54 o 
   7  10   7        1.67       29.31     24.09 o 
   9  10   7       23.58       54.51     27.86 o 
  11  10   7       29.91       27.47     26.60 o 
 -14  11   7       41.05       27.22     24.99 o 
 -12  11   7       21.34       15.63     20.22 o 
 -10  11   7       29.14       32.62     26.44 o 
  -8  11   7       15.96       23.99     18.04 o 
  -6  11   7       27.09       15.52     18.04 o 
  -4  11   7       51.16       44.38     20.54 o 
  -2  11   7       58.43       37.37     31.19 o 
   0  11   7       73.53      103.25     24.93 o 
   2  11   7       90.44       79.36     23.58 o 
   4  11   7       17.24      -12.20     26.44 o 
   6  11   7       40.79       67.80     40.54 o 
   8  11   7        6.45       -6.78     31.73 o 
  -9  12   7       14.80       -3.79     17.78 o 
  -7  12   7       12.05       45.94     20.22 o 
  -5  12   7        9.40       13.56     19.83 o 
  -3  12   7       12.57       16.36     19.29 o 
  -1  12   7        3.02        3.81     23.73 o 
   1  12   7       46.28       32.95     23.03 o 
   3  12   7       39.98       20.34     33.49 o 
 -26   0   8       47.11       51.53     45.83 o 
 -24   0   8      142.14      150.51     51.12 o 
 -22   0   8        1.41       10.85     31.73 o 
 -20   0   8      460.33      497.63     61.69 o 
 -18   0   8       20.79        2.13     12.69 o 
 -16   0   8      111.84      102.29     19.05 o 
 -14   0   8      256.49      199.12     21.79 o 
 -12   0   8     1877.01     2014.52     61.61 o 
 -10   0   8      133.02      116.57     10.04 o 
  -8   0   8     1160.09     1181.53     29.37 o 
  -6   0   8    11623.81    11221.65    308.47 o 
  -4   0   8      414.71      299.67     15.59 o 
  -2   0   8      353.87      408.13     29.97 o 
   0   0   8      173.08      223.65     16.20 o 
   2   0   8     2104.22     2863.31     72.72 o 
   4   0   8      713.21      965.07     36.37 o 
   6   0   8     1127.88     1328.81     72.27 o 
   8   0   8       10.51       44.81     13.04 o 
  10   0   8     1334.94     1473.89     88.14 o 
  12   0   8      223.72      180.34     40.54 o 
  14   0   8      132.53      183.05     44.07 o 
  16   0   8       16.93      -13.56     22.92 o 
  18   0   8        9.47       -1.36     26.44 o 
 -25   1   8       16.55       41.25     29.11 o 
 -23   1   8      152.85      154.80     33.01 o 
 -21   1   8      366.42      424.44     33.36 o 
 -19   1   8      275.33      252.49     25.14 o 
 -17   1   8       43.86       47.64     14.25 o 
 -15   1   8      769.59      659.40     30.11 o 
 -13   1   8      830.22      860.52     26.61 o 
 -11   1   8      241.28      175.12     10.06 o 
  -9   1   8     2710.30     3169.30     53.44 o 
  -7   1   8     1747.18     1830.75     30.61 o 
  -5   1   8      711.93      587.56     14.09 o 
  -3   1   8      181.97      124.75      6.59 o 
  -1   1   8     6525.14     6597.86     98.79 o 
   1   1   8       67.17       71.53      8.00 o 
   3   1   8      966.25      993.33     26.62 o 
   5   1   8      586.98      758.63     27.45 o 
   7   1   8      462.75      477.94     23.05 o 
   9   1   8      508.18      540.50     25.86 o 
  11   1   8      289.66      239.64     29.84 o 
  13   1   8      186.39      142.89     28.67 o 
  15   1   8       36.01       39.55     21.79 o 
  17   1   8       12.08        9.49     19.94 o 
  19   1   8       13.06       12.57     23.03 o 
 -26   2   8       25.53       10.85     37.02 o 
 -24   2   8       80.94       65.93     21.14 o 
 -22   2   8      112.70      128.74     22.73 o 
 -20   2   8      257.94      316.42     29.09 o 
 -18   2   8      118.21      119.60     19.19 o 
 -16   2   8      224.90      283.21     23.23 o 
 -14   2   8       40.16       18.64      9.80 o 
 -12   2   8      849.14      753.46     24.32 o 
 -10   2   8      614.53      527.97     18.55 o 
  -8   2   8      333.74      375.04     13.84 o 
  -6   2   8     1234.43     1054.76     23.28 o 
  -4   2   8     7057.42     7588.25    109.64 o 
  -2   2   8      376.46      452.83     14.94 o 
   0   2   8      316.95      293.06     12.48 o 
   2   2   8      486.26      445.94     16.30 o 
   4   2   8      173.26      177.21     16.08 o 
   6   2   8       40.93       48.75      8.59 o 
   8   2   8       12.74       12.63      9.39 o 
  10   2   8       31.04       81.77     24.41 o 
  12   2   8      113.07      104.48     24.09 o 
  14   2   8       77.87      109.97     25.53 o 
  16   2   8       21.25       31.30     22.33 o 
  18   2   8       34.66       29.47     23.29 o 
 -25   3   8       18.83       26.51     18.09 o 
 -23   3   8       41.93       43.82     18.30 o 
 -21   3   8      189.58      196.34     25.42 o 
 -19   3   8      241.66      246.19     26.35 o 
 -17   3   8      117.04       90.80     16.60 o 
 -15   3   8      148.84      127.16     16.72 o 
 -13   3   8      587.23      519.05     35.25 o 
 -11   3   8     4128.75     4323.05     72.13 o 
  -9   3   8     5223.32     6119.57     94.28 o 
  -7   3   8      430.43      390.64     14.31 o 
  -5   3   8      842.06      857.02     19.82 o 
  -3   3   8     3693.77     3947.10    126.91 o 
  -1   3   8      727.47      742.05     22.06 o 
   1   3   8      150.48      152.95     10.15 o 
   3   3   8      120.93       83.69     11.34 o 
   5   3   8      486.20      447.53     15.46 o 
   7   3   8       96.97      127.52     11.96 o 
   9   3   8       27.59       37.90     12.69 o 
  11   3   8      293.31      270.37     33.90 o 
  13   3   8       91.50       99.74     25.35 o 
  15   3   8       71.65       77.45     25.53 o 
  17   3   8       26.61       37.29     24.93 o 
  19   3   8        7.71       21.69     35.25 o 
 -24   4   8       52.46       46.53     19.82 o 
 -22   4   8       22.94       27.50     17.84 o 
 -20   4   8      121.06      137.76     22.52 o 
 -18   4   8      134.91      123.16     20.00 o 
 -16   4   8       18.60       56.46     27.80 o 
 -14   4   8      352.02      384.25     31.62 o 
 -12   4   8       45.34       46.48     10.95 o 
 -10   4   8     2854.48     3047.71     55.29 o 
  -8   4   8      473.17      423.09     15.96 o 
  -6   4   8     2285.72     2378.75     42.97 o 
  -4   4   8      953.00     1050.64     40.15 o 
  -2   4   8       30.52       50.11     17.63 o 
   0   4   8       87.70      102.48      8.83 o 
   2   4   8      532.74      452.61     15.54 o 
   4   4   8      143.46      146.41     11.54 o 
   6   4   8      322.37      359.34     31.31 o 
   8   4   8      438.20      424.63     26.79 o 
  10   4   8        2.57        2.59     11.84 o 
  12   4   8      261.46      152.44     28.63 o 
  14   4   8       60.64      113.05     27.42 o 
  16   4   8       50.19       19.83     31.19 o 
  18   4   8        8.06       26.03     27.86 o 
 -25   5   8        2.62       20.34     33.49 o 
 -23   5   8       38.48       59.29     24.84 o 
 -21   5   8       14.53       22.37     19.94 o 
 -19   5   8        5.41       31.89     19.29 o 
 -17   5   8       25.60       36.30     14.65 o 
 -15   5   8       21.80       39.61     13.02 o 
 -13   5   8       35.26        4.16      9.71 o 
 -11   5   8       56.78       94.64     17.32 o 
  -9   5   8       80.92      110.43     13.59 o 
  -7   5   8      131.31      174.06     15.46 o 
  -5   5   8      106.95      135.19     17.78 o 
  -3   5   8      681.31      605.62     32.12 o 
  -1   5   8      810.22      831.72     39.81 o 
   1   5   8       90.48       84.10     18.98 o 
   3   5   8        3.66        5.15      8.01 o 
   5   5   8      467.65      517.45     35.11 o 
   7   5   8      430.55      450.34     26.15 o 
   9   5   8      116.86      117.75     23.29 o 
  11   5   8      123.36      110.46     24.78 o 
  13   5   8       52.45      101.54     26.26 o 
  15   5   8       23.95       80.00     42.30 o 
  17   5   8        5.86       16.27     40.54 o 
 -24   6   8       17.44       35.25     35.25 o 
 -22   6   8        0.94       24.26     22.02 o 
 -20   6   8       27.31       21.31     19.83 o 
 -18   6   8        3.07        4.38     14.18 o 
 -16   6   8      143.79      132.51     20.30 o 
 -14   6   8      340.91      401.33     34.63 o 
 -12   6   8      240.90      240.76     27.08 o 
 -10   6   8      206.79      174.95     16.94 o 
  -8   6   8      527.04      570.48     26.33 o 
  -6   6   8     1495.58     1653.92     57.59 o 
  -4   6   8      762.89      872.39     40.62 o 
  -2   6   8      316.09      279.69     40.68 o 
   0   6   8       38.60       12.20     13.71 o 
   2   6   8      317.26      297.71     19.07 o 
   4   6   8       40.34       31.54     16.79 o 
   6   6   8      838.94      956.79     49.92 o 
   8   6   8      132.71      157.20     36.61 o 
  10   6   8       27.49       62.88     21.57 o 
  12   6   8       43.17       24.60     21.15 o 
  14   6   8       82.03       85.34     28.33 o 
  16   6   8        3.08      -13.56     37.02 o 
 -21   7   8       11.99       23.36     21.57 o 
 -19   7   8       10.40        8.61     15.86 o 
 -17   7   8       29.21       41.00     17.13 o 
 -15   7   8        5.03       -1.98     13.54 o 
 -13   7   8        3.98        9.38     15.54 o 
 -11   7   8      245.38      304.85     31.09 o 
  -9   7   8      101.18       66.01     13.38 o 
  -7   7   8      435.53      418.21     24.95 o 
  -5   7   8       92.70       84.34     18.04 o 
  -3   7   8       12.64        6.51     16.27 o 
  -1   7   8      834.07      790.74     64.41 o 
   1   7   8      362.04      316.30     31.33 o 
   3   7   8       73.03       73.88     21.57 o 
   5   7   8      209.74      245.01     31.09 o 
   7   7   8       80.92       58.98     21.19 o 
   9   7   8       23.96       24.57     20.54 o 
  11   7   8        1.38       -0.68     19.48 o 
  13   7   8        7.57       -0.90     22.02 o 
  15   7   8        3.10       25.76     44.07 o 
 -20   8   8       20.73       -1.68     17.84 o 
 -18   8   8        4.33        3.36     15.79 o 
 -16   8   8       66.23       61.07     19.56 o 
 -14   8   8      103.99       95.77     19.97 o 
 -12   8   8      175.99      176.97     23.28 o 
 -10   8   8       48.37       64.07     19.48 o 
  -8   8   8      157.98      181.26     19.89 o 
  -6   8   8      709.23      598.81     37.27 o 
  -4   8   8      243.12      273.05     29.11 o 
  -2   8   8       35.18       16.27     14.96 o 
   0   8   8      555.07      561.19     39.13 o 
   2   8   8      458.87      416.69     37.14 o 
   4   8   8       99.93       88.97     24.28 o 
   6   8   8      262.95      335.15     36.83 o 
   8   8   8      372.60      425.54     42.34 o 
  10   8   8       36.13        0.81     53.56 o 
  12   8   8       20.75        9.56     22.83 o 
  14   8   8       82.29       81.09     31.27 o 
 -19   9   8        2.58       17.15     18.87 o 
 -17   9   8       49.90       33.34     18.93 o 
 -15   9   8      117.40      117.49     23.69 o 
 -13   9   8       45.60       63.53     20.09 o 
 -11   9   8       26.32       26.46     14.10 o 
  -9   9   8       51.67       64.58     17.11 o 
  -7   9   8      128.10       95.90     17.36 o 
  -5   9   8       31.76       47.72     19.05 o 
  -3   9   8      219.14      143.48     25.82 o 
  -1   9   8      471.11      502.19     38.54 o 
   1   9   8      327.44      373.30     69.15 o 
   3   9   8       58.80       57.72     21.15 o 
   5   9   8       54.52       65.43     24.28 o 
   7   9   8       27.44       10.19     23.05 o 
   9   9   8        0.61        1.01     35.93 o 
  11   9   8       11.79      -15.95     23.29 o 
 -16  10   8       67.07       80.19     23.07 o 
 -14  10   8       61.08       67.34     20.46 o 
 -12  10   8       56.53       69.45     19.42 o 
 -10  10   8       10.00       10.99     15.29 o 
  -8  10   8        6.51        3.04     14.18 o 
  -6  10   8       21.22       25.90     14.76 o 
  -4  10   8        4.98        3.39     16.95 o 
  -2  10   8       43.70       10.21     18.57 o 
   0  10   8      224.13      235.66     32.87 o 
   2  10   8      184.19      182.37     30.37 o 
   4  10   8      104.66       62.93     25.35 o 
   6  10   8       26.52       30.66     24.28 o 
   8  10   8       66.51       69.58     28.80 o 
  10  10   8       25.34       49.17     30.06 o 
 -13  11   8       13.93       15.37     19.87 o 
 -11  11   8        9.63        1.03     19.87 o 
  -9  11   8        8.44       12.62     18.04 o 
  -7  11   8       34.63       44.96     19.83 o 
  -5  11   8        8.51       33.26     19.83 o 
  -3  11   8       29.65       46.47     25.76 o 
  -1  11   8       12.33       19.07     18.57 o 
   1  11   8       64.11       88.14     24.93 o 
   3  11   8       61.46      103.05     38.78 o 
   5  11   8       88.55      107.12     37.02 o 
   7  11   8       13.66       17.63     38.78 o 
  -8  12   8       22.82       40.51     20.54 o 
  -6  12   8       12.31       19.03     18.20 o 
  -4  12   8       14.04       41.39     22.33 o 
  -2  12   8       22.72       35.03     28.47 o 
   0  12   8       97.23       81.23     32.54 o 
 -25   0   9       20.85       -4.07     31.73 o 
 -23   0   9       31.86       73.22     38.78 o 
 -21   0   9       30.36       50.17     33.49 o 
 -19   0   9      137.94      154.00     25.82 o 
 -17   0   9       17.87       26.47     16.27 o 
 -15   0   9      193.69      213.38     23.58 o 
 -13   0   9        9.68        0.00      8.72 o 
 -11   0   9      134.45      137.23     12.35 o 
  -9   0   9      363.27      343.28     16.03 o 
  -7   0   9       62.35       44.15      9.74 o 
  -5   0   9        4.70        6.03      5.51 o 
  -3   0   9      492.53      686.91     27.34 o 
  -1   0   9      513.25      544.21     25.08 o 
   1   0   9      459.70      457.89     27.80 o 
   3   0   9      446.69      431.37     24.09 o 
   5   0   9     1026.79      980.33     61.69 o 
   7   0   9        5.54       12.20     17.63 o 
   9   0   9      469.19      470.43     31.33 o 
  11   0   9      192.10      126.10     35.25 o 
  13   0   9      279.79      271.19     51.12 o 
  15   0   9       63.74      103.05     38.78 o 
  17   0   9       63.00       73.22     38.78 o 
  19   0   9        0.55      -17.63     29.97 o 
 -26   1   9       11.06       -7.30     27.34 o 
 -24   1   9        1.77       -9.49     22.44 o 
 -22   1   9      190.14      166.61     24.71 o 
 -20   1   9       24.12       28.95     15.29 o 
 -18   1   9      218.29      224.54     23.01 o 
 -16   1   9       87.93       76.92     15.27 o 
 -14   1   9        2.33       15.48      7.15 o 
 -12   1   9      112.99       86.66      9.03 o 
 -10   1   9      425.01      476.07     24.23 o 
  -8   1   9      249.49      193.38      9.88 o 
  -6   1   9      551.99      367.86     11.84 o 
  -4   1   9    11171.58    10573.88    148.65 o 
  -2   1   9     2041.62     2236.56     41.93 o 
   0   1   9      426.03      333.63     14.49 o 
   2   1   9     1070.33     1108.81     28.07 o 
   4   1   9     1352.91     1317.48     38.48 o 
   6   1   9      449.87      434.98     23.01 o 
   8   1   9       73.61       61.81     12.61 o 
  10   1   9      388.92      365.25     25.57 o 
  12   1   9      131.36      151.11     28.02 o 
  14   1   9       17.17        9.27     19.29 o 
  16   1   9        8.16        6.90     21.02 o 
  18   1   9        0.12       -2.34     20.31 o 
 -25   2   9       10.36        7.66     17.93 o 
 -23   2   9        1.87        1.77     12.93 o 
 -21   2   9       72.67       53.67     17.88 o 
 -19   2   9       90.67       88.25     18.09 o 
 -17   2   9       76.20       84.60     16.22 o 
 -15   2   9      136.89       73.71     13.88 o 
 -13   2   9      313.06      270.54     20.62 o 
 -11   2   9      460.48      392.82     24.52 o 
  -9   2   9      699.92      582.58     18.21 o 
  -7   2   9     2098.20     2104.03     39.47 o 
  -5   2   9     8060.02     7853.05    102.41 o 
  -3   2   9      296.42      325.80     13.28 o 
  -1   2   9     2513.20     2943.23     52.10 o 
   1   2   9     4964.71     5133.69     82.56 o 
   3   2   9     1845.00     1716.74     37.79 o 
   5   2   9     2059.77     2165.75     54.65 o 
   7   2   9      967.48      984.08     29.18 o 
   9   2   9      216.29      167.72     25.53 o 
  11   2   9       53.48       90.20     22.44 o 
  13   2   9      204.85      188.65     30.52 o 
  15   2   9       31.67       45.81     23.03 o 
  17   2   9       66.40       58.15     26.60 o 
  19   2   9        2.70       27.12     37.02 o 
 -26   3   9        3.55       15.58     23.15 o 
 -24   3   9        7.43       13.76     17.88 o 
 -22   3   9      115.75       90.97     21.64 o 
 -20   3   9       45.40       26.59     15.46 o 
 -18   3   9      187.06      180.59     22.09 o 
 -16   3   9        4.52        4.35     10.30 o 
 -14   3   9       47.55       33.45     14.80 o 
 -12   3   9       55.04       81.61      9.96 o 
 -10   3   9     2396.26     2053.70     41.44 o 
  -8   3   9     2299.26     2042.90     39.56 o 
  -6   3   9     2211.39     2114.65     38.85 o 
  -4   3   9     1284.98      942.66     60.34 o 
  -2   3   9     3964.16     3252.12     64.05 o 
   0   3   9     1840.21     1785.34     36.89 o 
   2   3   9      664.15      580.15     19.57 o 
   4   3   9      839.03      968.06     33.05 o 
   6   3   9     1165.55     1056.59     30.15 o 
   8   3   9      388.01      433.52     29.63 o 
  10   3   9       34.76        8.03     11.99 o 
  12   3   9      133.22      132.26     27.34 o 
  14   3   9       15.79       12.33     19.29 o 
  16   3   9       25.28        8.05     19.83 o 
  18   3   9        7.43       -6.78     31.73 o 
 -25   4   9        9.46       -9.27     17.60 o 
 -23   4   9        0.78        3.08     15.79 o 
 -21   4   9      130.87      161.90     23.81 o 
 -19   4   9       67.16       43.82     15.51 o 
 -17   4   9       54.53       43.20     20.34 o 
 -15   4   9      126.89       85.64     20.54 o 
 -13   4   9      171.26      146.71     16.24 o 
 -11   4   9       22.11       -0.20      9.20 o 
  -9   4   9     1095.96     1087.60     28.77 o 
  -7   4   9       21.41        2.86      8.18 o 
  -5   4   9      567.13      478.73     27.08 o 
  -3   4   9      108.76      132.92     16.92 o 
  -1   4   9     1183.57      971.82     26.84 o 
   1   4   9      238.08      239.43     14.67 o 
   3   4   9      420.73      422.69     21.82 o 
   5   4   9      785.53      925.44     40.10 o 
   7   4   9      977.24      980.98     42.99 o 
   9   4   9       17.21        5.18     11.87 o 
  11   4   9       76.96      110.00     19.80 o 
  13   4   9       97.03       77.90     24.84 o 
  15   4   9       19.18       10.51     21.52 o 
  17   4   9        1.94       15.61     24.28 o 
 -24   5   9        5.74      -16.23     19.29 o 
 -22   5   9       67.36       51.53     24.93 o 
 -20   5   9        8.98        9.67     18.57 o 
 -18   5   9       25.91       35.68     14.99 o 
 -16   5   9       75.22       83.19     21.08 o 
 -14   5   9      156.66      124.26     24.41 o 
 -12   5   9      217.69      264.48     27.34 o 
 -10   5   9      282.05      292.92     19.75 o 
  -8   5   9     2986.17     2779.17     65.72 o 
  -6   5   9     1349.83     1435.63     51.64 o 
  -4   5   9      133.27      107.47     17.32 o 
  -2   5   9     3483.48     3240.87     75.77 o 
   0   5   9     2531.00     2653.30     80.78 o 
   2   5   9       11.25       21.31     13.04 o 
   4   5   9      137.53      128.66     22.02 o 
   6   5   9      511.93      621.45     39.36 o 
   8   5   9      192.12      203.85     28.34 o 
  10   5   9      291.87      265.37     36.61 o 
  12   5   9      109.61      118.95     27.04 o 
  14   5   9       15.82       35.25     37.02 o 
  16   5   9        0.33       43.39     44.07 o 
 -23   6   9        2.49       33.90     31.73 o 
 -21   6   9       28.77       46.10     33.49 o 
 -19   6   9       55.92       36.56     16.88 o 
 -17   6   9       36.81       32.23     14.56 o 
 -15   6   9      271.30      355.87     34.26 o 
 -13   6   9       96.98       83.66     22.37 o 
 -11   6   9      146.12      156.59     27.12 o 
  -9   6   9      558.35      441.09     27.71 o 
  -7   6   9      344.56      415.84     22.88 o 
  -5   6   9      849.26      906.80     42.34 o 
  -3   6   9     1097.60     1058.24     46.13 o 
  -1   6   9      231.77      264.71     32.54 o 
   1   6   9      595.26      626.27     66.44 o 
   3   6   9      133.64      133.55     23.29 o 
   5   6   9        4.38      -10.11     14.24 o 
   7   6   9       49.81       26.74     19.83 o 
   9   6   9      195.40      216.35     30.49 o 
  11   6   9       35.62       32.30     21.08 o 
  13   6   9       29.88       30.33     23.58 o 
  15   6   9        0.35       16.27     42.30 o 
 -22   7   9       86.14       73.85     26.60 o 
 -20   7   9       44.86       28.98     17.75 o 
 -18   7   9       27.40       19.63     15.92 o 
 -16   7   9      160.15      187.39     25.19 o 
 -14   7   9      571.57      515.58     46.10 o 
 -12   7   9      385.47      353.31     33.58 o 
 -10   7   9      644.94      616.90     29.68 o 
  -8   7   9     1451.26     1384.97     44.18 o 
  -6   7   9      992.90     1110.28     49.11 o 
  -4   7   9      254.96      189.20     24.09 o 
  -2   7   9      663.92      640.92    105.08 o 
   0   7   9      248.20      264.60     29.60 o 
   2   7   9      203.23      216.66     28.34 o 
   4   7   9       24.87       10.35     16.79 o 
   6   7   9       30.47       40.68     20.31 o 
   8   7   9        4.80       12.38     19.05 o 
  10   7   9       35.07       39.82     23.58 o 
  12   7   9       36.67       46.70     25.35 o 
  14   7   9       13.61        8.41     24.56 o 
 -21   8   9       11.56       12.88     22.44 o 
 -19   8   9       32.53       44.06     20.03 o 
 -17   8   9       64.01       64.86     19.43 o 
 -15   8   9      379.02      398.79     32.88 o 
 -13   8   9      170.59      204.56     40.00 o 
 -11   8   9       10.61       11.41     16.95 o 
  -9   8   9      317.46      369.35     25.15 o 
  -7   8   9       19.13       15.89     11.99 o 
  -5   8   9      125.00      112.42     21.57 o 
  -3   8   9      139.67      145.61     24.84 o 
  -1   8   9      531.40      508.17     38.40 o 
   1   8   9      792.57      826.84     49.44 o 
   3   8   9       70.59       87.61     23.68 o 
   5   8   9      101.95      108.82     26.60 o 
   7   8   9      103.19      132.78     28.34 o 
   9   8   9       50.98       95.67     27.53 o 
  11   8   9       22.98       13.22     21.52 o 
  13   8   9       32.72       16.52     27.08 o 
 -18   9   9      102.30       59.94     20.83 o 
 -16   9   9      169.08      208.08     28.38 o 
 -14   9   9       90.29       91.34     20.40 o 
 -12   9   9       13.65       19.76     23.47 o 
 -10   9   9       68.69       80.00     22.02 o 
  -8   9   9      248.92      208.19     27.98 o 
  -6   9   9      118.86      128.25     37.29 o 
  -4   9   9        3.23      -14.29     14.29 o 
  -2   9   9       20.98        2.22     21.69 o 
   0   9   9        6.44       -3.82     16.79 o 
   2   9   9       72.81       95.11     24.97 o 
   4   9   9       31.26       25.53     21.79 o 
   6   9   9       40.53       42.71     23.68 o 
   8   9   9        0.38       13.27     23.58 o 
  10   9   9       18.72        2.71     24.56 o 
 -17  10   9       25.55        1.33     19.16 o 
 -15  10   9       49.27       27.85     18.40 o 
 -13  10   9       19.60       49.56     18.87 o 
 -11  10   9       37.48       40.31     18.09 o 
  -9  10   9       67.67       47.35     17.87 o 
  -7  10   9       16.44       14.64     12.79 o 
  -5  10   9       17.82        7.70     17.32 o 
  -3  10   9       31.91       32.33     19.83 o 
  -1  10   9      249.31      245.55     34.63 o 
   1  10   9      200.17      239.32     40.00 o 
   3  10   9       10.18        5.68     19.48 o 
   5  10   9        6.92        4.84     24.41 o 
   7  10   9       41.10       26.44     27.42 o 
   9  10   9       46.35       37.11     27.39 o 
 -14  11   9       11.75       10.85     26.44 o 
 -12  11   9        5.34        4.65     21.15 o 
 -10  11   9       12.83       26.20     19.29 o 
  -8  11   9       28.63       34.41     18.98 o 
  -6  11   9       25.65       10.31     18.57 o 
  -4  11   9       21.05       -6.28     16.79 o 
  -2  11   9        2.77       -3.58     17.32 o 
   0  11   9        9.19      -14.92     18.04 o 
   2  11   9       61.00       85.42     35.25 o 
   4  11   9       29.37       16.27     28.20 o 
   6  11   9        2.48       13.56     33.49 o 
  -7  12   9        0.36        4.52     16.52 o 
  -5  12   9       16.94       16.72     20.54 o 
  -3  12   9       11.94       17.50     20.31 o 
  -1  12   9       18.49       35.48     22.33 o 
 -26   0  10        2.70       14.92     37.02 o 
 -24   0  10       45.16       86.78     42.30 o 
 -22   0  10      105.73      111.19     40.54 o 
 -20   0  10       93.25      107.37     23.71 o 
 -18   0  10      122.06      144.94     24.09 o 
 -16   0  10      226.51      225.75     24.84 o 
 -14   0  10     1432.70     1468.96     53.42 o 
 -12   0  10      398.16      328.68     17.60 o 
 -10   0  10    14317.27    14432.39    233.09 o 
  -8   0  10     1557.96     2146.46     94.24 o 
  -6   0  10      989.15     1343.05    105.63 o 
  -4   0  10    14052.42    14935.73    282.64 o 
  -2   0  10      313.09      195.59     17.45 o 
   0   0  10     7825.89     7381.80    159.99 o 
   2   0  10       35.57       41.25     11.79 o 
   4   0  10        6.19       -8.05      9.29 o 
   6   0  10        4.67       18.98     17.63 o 
   8   0  10     1194.55     1147.11     77.56 o 
  10   0  10      156.90      164.07     37.02 o 
  12   0  10      350.29      383.73     56.41 o 
  14   0  10       19.32       -9.49     21.15 o 
  16   0  10       12.58       29.83     31.73 o 
  18   0  10       13.38       35.25     33.49 o 
 -27   1  10       10.00       25.76     44.07 o 
 -25   1  10        3.53        1.36     23.68 o 
 -23   1  10      113.09      113.94     42.18 o 
 -21   1  10       67.42       94.37     19.97 o 
 -19   1  10       43.81       47.10     15.92 o 
 -17   1  10       37.21       27.08     13.15 o 
 -15   1  10      183.67      231.50     20.30 o 
 -13   1  10      792.42      684.39     19.78 o 
 -11   1  10      617.15      624.01     20.01 o 
  -9   1  10      147.58      138.19      8.93 o 
  -7   1  10      832.08     1041.13     22.03 o 
  -5   1  10     7239.85     8170.33     95.77 o 
  -3   1  10     7154.73     7041.39     93.79 o 
  -1   1  10      663.29      623.76     20.19 o 
   1   1  10     1973.92     1827.52     39.07 o 
   3   1  10        3.75        8.40      6.97 o 
   5   1  10      641.78      619.93     27.33 o 
   7   1  10       49.82       66.55     13.61 o 
   9   1  10      157.62      141.72     24.93 o 
  11   1  10      445.91      482.58     41.63 o 
  13   1  10      129.11      103.57     27.12 o 
  15   1  10        9.56        4.75     18.70 o 
  17   1  10        5.36        9.13     27.80 o 
 -26   2  10       18.10       28.97     20.08 o 
 -24   2  10       52.13       53.13     28.82 o 
 -22   2  10        1.13        0.00     14.27 o 
 -20   2  10      150.89      131.99     21.94 o 
 -18   2  10       30.01       12.27     12.79 o 
 -16   2  10       57.96       40.29     12.43 o 
 -14   2  10      213.32      252.79     31.19 o 
 -12   2  10      286.96      335.21     17.74 o 
 -10   2  10     1457.14     1467.51     32.77 o 
  -8   2  10      451.80      303.52     13.71 o 
  -6   2  10     9552.44    10744.47    137.10 o 
  -4   2  10     8634.56     9085.53    141.89 o 
  -2   2  10     1736.92     2044.06     40.55 o 
   0   2  10     1155.35     1314.97     31.04 o 
   2   2  10      680.45      694.02     22.67 o 
   4   2  10      151.11      144.77     19.10 o 
   6   2  10      474.08      469.46     37.15 o 
   8   2  10      632.32      723.31     26.24 o 
  10   2  10       16.03        9.49     16.20 o 
  12   2  10      208.96      230.29     33.01 o 
  14   2  10       30.19        1.09     19.29 o 
  16   2  10       45.89       66.93     27.08 o 
  18   2  10        5.67       69.15     38.78 o 
 -25   3  10       12.96       11.74     19.15 o 
 -23   3  10       57.74       54.69     19.01 o 
 -21   3  10        8.57        5.21     14.59 o 
 -19   3  10       51.96       20.16     17.30 o 
 -17   3  10       10.86        2.74     11.34 o 
 -15   3  10      643.49      763.27     69.15 o 
 -13   3  10     2485.13     2495.79     61.01 o 
 -11   3  10      387.27      357.25     16.57 o 
  -9   3  10      264.40      281.91     16.21 o 
  -7   3  10     3956.53     4734.52     75.82 o 
  -5   3  10     7896.15     9406.00    136.36 o 
  -3   3  10     2839.26     3192.71     63.33 o 
  -1   3  10      561.15      603.19     19.53 o 
   1   3  10      523.23      441.96     18.01 o 
   3   3  10      137.41      124.38     11.52 o 
   5   3  10      113.86      129.15     15.88 o 
   7   3  10      125.09      163.35     14.75 o 
   9   3  10      118.04       82.71     22.05 o 
  11   3  10      160.16      162.75     39.32 o 
  13   3  10        0.38        0.87     17.32 o 
  15   3  10      138.75       79.48     26.09 o 
  17   3  10        0.43       20.85     24.84 o 
 -26   4  10       33.24       48.81     31.73 o 
 -24   4  10       23.34       37.22     18.47 o 
 -22   4  10        6.35       -3.40     13.96 o 
 -20   4  10       26.19       20.40     14.43 o 
 -18   4  10       12.06        4.52     16.79 o 
 -16   4  10      441.59      403.46     35.38 o 
 -14   4  10       44.23       29.87     11.66 o 
 -12   4  10      252.11      306.55     16.98 o 
 -10   4  10      161.07      138.13     13.85 o 
  -8   4  10      288.68      267.99     17.96 o 
  -6   4  10      427.53      506.78     22.45 o 
  -4   4  10      170.15      257.98     51.53 o 
  -2   4  10      660.80      668.51     34.73 o 
   0   4  10      523.61      650.58     24.08 o 
   2   4  10       49.66       33.06      9.34 o 
   4   4  10       44.01       34.71     10.99 o 
   6   4  10       10.78       -1.86     10.35 o 
   8   4  10       36.53       64.62     24.08 o 
  10   4  10        4.70       24.29     14.76 o 
  12   4  10       12.36      -12.59     14.33 o 
  14   4  10       16.12      -18.98     31.73 o 
  16   4  10        1.05       36.61     42.30 o 
 -25   5  10       45.05       36.61     33.49 o 
 -23   5  10        2.48        7.20     19.83 o 
 -21   5  10        7.82       19.66     18.70 o 
 -19   5  10        4.48        8.77     19.66 o 
 -17   5  10      245.45      205.45     29.27 o 
 -15   5  10      111.79       95.83     21.19 o 
 -13   5  10      346.12      374.90     32.12 o 
 -11   5  10      838.69      809.56     30.90 o 
  -9   5  10      465.94      464.39     23.34 o 
  -7   5  10       37.30       11.36      9.79 o 
  -5   5  10      660.44      673.20     35.57 o 
  -3   5  10     1301.77     1409.89     53.69 o 
  -1   5  10      239.99      298.75     27.53 o 
   1   5  10      190.02      255.69     28.47 o 
   3   5  10      524.23      597.31     37.97 o 
   5   5  10       77.03       98.25     20.75 o 
   7   5  10       87.26       48.90     19.05 o 
   9   5  10      163.64      149.71     26.60 o 
  11   5  10      164.66      144.86     28.80 o 
  13   5  10       44.04       49.02     24.09 o 
  15   5  10       36.36       32.54     38.78 o 
 -24   6  10       14.19       17.63     33.49 o 
 -22   6  10        8.06        9.17     32.54 o 
 -20   6  10       17.90        2.37     24.41 o 
 -18   6  10       61.29       51.44     16.53 o 
 -16   6  10      150.86      171.50     27.86 o 
 -14   6  10      527.23      491.19     37.88 o 
 -12   6  10      129.21      117.97     22.02 o 
 -10   6  10      196.30      230.25     19.56 o 
  -8   6  10      838.62      940.90     34.68 o 
  -6   6  10      409.17      348.20     27.94 o 
  -4   6  10      988.72      928.22     44.05 o 
  -2   6  10      134.44      105.79     19.83 o 
   0   6  10      546.97      451.44     33.84 o 
   2   6  10      109.50      112.50     22.43 o 
   4   6  10      238.92      265.41     30.86 o 
   6   6  10      339.75      334.62     34.30 o 
   8   6  10      226.60      218.26     31.76 o 
  10   6  10       57.36       35.72     23.29 o 
  12   6  10       18.17       12.35     22.33 o 
  14   6  10       25.88       21.69     40.54 o 
 -23   7  10        1.33      -12.20     26.44 o 
 -21   7  10        0.78       -3.19     21.08 o 
 -19   7  10        6.33        7.35     14.90 o 
 -17   7  10      221.67      205.21     25.40 o 
 -15   7  10       97.17      134.43     26.60 o 
 -13   7  10       39.78       70.19     21.08 o 
 -11   7  10       10.83        5.07     14.29 o 
  -9   7  10       56.55       51.49     13.61 o 
  -7   7  10      142.92      107.73     16.72 o 
  -5   7  10       51.37       53.53     16.79 o 
  -3   7  10       28.88       23.60     18.98 o 
  -1   7  10      318.50      298.08     30.06 o 
   1   7  10       25.56       11.89     16.06 o 
   3   7  10       64.09       39.02     19.05 o 
   5   7  10       33.35       62.70     22.83 o 
   7   7  10      101.39      114.41     27.34 o 
   9   7  10      104.62      119.32     28.34 o 
  11   7  10       28.84       24.41     24.56 o 
  13   7  10       16.79       -0.76     25.35 o 
 -20   8  10        5.31        0.90     16.48 o 
 -18   8  10        2.20        1.81     16.28 o 
 -16   8  10       31.91        8.50     16.08 o 
 -14   8  10      133.86      131.08     26.60 o 
 -12   8  10       47.28       33.90     27.12 o 
 -10   8  10        8.30       12.71     15.98 o 
  -8   8  10       52.85       24.23     12.57 o 
  -6   8  10      286.80      265.55     29.22 o 
  -4   8  10      235.84      204.71     46.10 o 
  -2   8  10      323.33      377.64     35.11 o 
   0   8  10      806.18      860.52     49.44 o 
   2   8  10      184.05      171.83     42.71 o 
   4   8  10      411.65      387.24     39.36 o 
   6   8  10      260.25      295.15     37.88 o 
   8   8  10      132.15      158.81     32.87 o 
  10   8  10       49.34        5.01     24.09 o 
  12   8  10       49.48       58.74     31.19 o 
 -19   9  10       34.11       70.16     23.05 o 
 -17   9  10       48.08       61.24     21.02 o 
 -15   9  10       37.89       64.18     20.46 o 
 -13   9  10       39.57       33.21     17.24 o 
 -11   9  10       25.88        6.30     27.80 o 
  -9   9  10       43.45       51.48     20.54 o 
  -7   9  10      122.42      119.63     19.19 o 
  -5   9  10       12.79       23.36     16.06 o 
  -3   9  10        6.79        0.63     16.06 o 
  -1   9  10       65.55       92.18     23.58 o 
   1   9  10       32.12       27.34     23.73 o 
   3   9  10       47.02       52.99     22.83 o 
   5   9  10       82.42       54.13     24.09 o 
   7   9  10       52.55      106.14     30.49 o 
   9   9  10       34.38       -6.78     23.03 o 
 -16  10  10       91.42       86.73     23.23 o 
 -14  10  10       17.23       44.78     19.12 o 
 -12  10  10        1.85        1.04     14.73 o 
 -10  10  10        9.98        1.72     13.38 o 
  -8  10  10       31.60       16.65     14.65 o 
  -6  10  10       31.29       30.64     18.57 o 
  -4  10  10       30.70       16.90     18.57 o 
  -2  10  10       97.56       77.41     37.97 o 
   0  10  10      230.65      295.06     37.97 o 
   2  10  10      147.37      174.54     31.77 o 
   4  10  10       18.28       -1.24     21.52 o 
   6  10  10       27.79       53.29     28.34 o 
   8  10  10       49.78       77.24     51.53 o 
 -13  11  10        8.78       36.40     18.92 o 
 -11  11  10        2.86        0.16     16.67 o 
  -9  11  10       19.23        0.76     15.51 o 
  -7  11  10       20.15       17.76     13.18 o 
  -5  11  10        2.04       -9.69     15.08 o 
  -3  11  10        5.54        7.25     19.83 o 
  -1  11  10        5.11       32.29     34.58 o 
   1  11  10       14.07       -1.39     21.57 o 
   3  11  10       36.27       42.76     46.10 o 
   5  11  10       21.94        4.07     35.25 o 
  -6  12  10        4.60       12.20     22.92 o 
  -4  12  10       24.39       54.24     23.68 o 
 -27   0  11       12.84        9.49     37.02 o 
 -25   0  11        8.94       40.68     40.54 o 
 -23   0  11       45.59       51.53     35.25 o 
 -21   0  11      177.52      132.28     24.99 o 
 -19   0  11       10.24       -3.71     13.97 o 
 -17   0  11       17.72       14.92     15.59 o 
 -15   0  11        1.15       14.24     12.46 o 
 -13   0  11      197.29      194.99     14.99 o 
 -11   0  11        9.87       16.45      9.29 o 
  -9   0  11      124.58      156.05     15.54 o 
  -7   0  11       24.45       36.49      7.76 o 
  -5   0  11     1229.55     1225.08     72.54 o 
  -3   0  11     2179.61     1995.64     75.25 o 
  -1   0  11     1109.47      793.55     33.58 o 
   1   0  11        3.97        1.54      9.29 o 
   3   0  11      526.47      462.39     28.59 o 
   5   0  11      127.11      100.51     17.32 o 
   7   0  11      147.60      154.58     33.49 o 
   9   0  11      388.93      351.40     29.61 o 
  11   0  11        2.39       12.20     24.68 o 
  13   0  11        0.00       10.85     26.44 o 
  15   0  11       32.12       33.90     31.73 o 
  17   0  11       74.75       35.25     37.02 o 
 -26   1  11        5.77       59.66     29.91 o 
 -24   1  11       25.62       38.24     18.30 o 
 -22   1  11      354.69      334.63     31.45 o 
 -20   1  11      703.83      589.36     35.36 o 
 -18   1  11       33.53       26.99     14.18 o 
 -16   1  11      101.72      128.25     17.11 o 
 -14   1  11     1640.66     1396.79     31.06 o 
 -12   1  11      325.92      286.02     15.88 o 
 -10   1  11      279.85      203.47     12.04 o 
  -8   1  11     1084.11     1128.86     24.09 o 
  -6   1  11      460.67      629.69     14.78 o 
  -4   1  11    15382.50    16723.18    206.54 o 
  -2   1  11      409.64      363.78     15.91 o 
   0   1  11      968.92     1238.19     31.38 o 
   2   1  11      175.98      200.40     13.99 o 
   4   1  11      204.65      163.90     13.84 o 
   6   1  11      552.65      585.50     28.17 o 
   8   1  11        5.02        7.71     10.08 o 
  10   1  11      436.76      487.79     40.91 o 
  12   1  11       81.95       81.25     24.09 o 
  14   1  11       74.27       37.82     23.03 o 
  16   1  11        9.81       -7.23     22.33 o 
 -27   2  11       27.16        0.00     38.78 o 
 -25   2  11       15.22       25.09     18.37 o 
 -23   2  11        7.85        8.14     16.28 o 
 -21   2  11      137.86      110.60     22.20 o 
 -19   2  11      215.22      206.39     23.91 o 
 -17   2  11      503.62      522.07     42.52 o 
 -15   2  11      465.36      470.23     32.34 o 
 -13   2  11      234.58      219.91     22.31 o 
 -11   2  11      158.08      143.49     11.65 o 
  -9   2  11     3681.33     3856.25     65.59 o 
  -7   2  11     2059.39     2641.40     43.21 o 
  -5   2  11      246.93      203.87     12.28 o 
  -3   2  11      637.76      602.64     19.77 o 
  -1   2  11      382.55      429.31     17.81 o 
   1   2  11      577.33      424.65     18.04 o 
   3   2  11      992.13      965.42     28.52 o 
   5   2  11      378.60      429.40     24.93 o 
   7   2  11       60.62       39.57     10.30 o 
   9   2  11       40.64       29.06     13.41 o 
  11   2  11      136.55       97.30     24.09 o 
  13   2  11       62.38       77.15     24.28 o 
  15   2  11       20.85       49.49     24.93 o 
  17   2  11       22.44       37.97     35.25 o 
 -26   3  11       22.42       44.12     24.99 o 
 -24   3  11       22.01       19.30     18.60 o 
 -22   3  11       15.52       17.24     17.06 o 
 -20   3  11       45.44       64.09     18.45 o 
 -18   3  11      145.49      123.48     19.89 o 
 -16   3  11      106.90      165.63     25.35 o 
 -14   3  11      330.30      383.78     34.18 o 
 -12   3  11      355.28      283.68     15.87 o 
 -10   3  11      261.87      287.71     14.36 o 
  -8   3  11       64.45       60.36      7.80 o 
  -6   3  11     1715.96     1910.42     37.37 o 
  -4   3  11      737.82      708.24     20.05 o 
  -2   3  11      611.14      621.61     26.81 o 
   0   3  11      217.90      250.80     14.03 o 
   2   3  11        5.30       18.59      7.83 o 
   4   3  11      406.46      442.40     24.74 o 
   6   3  11      332.01      307.17     24.44 o 
   8   3  11      144.56      144.50     19.80 o 
  10   3  11      118.76       88.30     18.87 o 
  12   3  11      254.01      225.08     34.12 o 
  14   3  11       41.30       47.46     23.58 o 
  16   3  11       20.40       35.19     25.53 o 
 -25   4  11        9.61       20.20     23.58 o 
 -23   4  11        7.87        6.13     17.78 o 
 -21   4  11       13.92       17.05     16.92 o 
 -19   4  11        5.90        2.71     18.70 o 
 -17   4  11       12.64       -9.38     15.54 o 
 -15   4  11       71.24       91.04     35.25 o 
 -13   4  11       47.81       42.35     15.64 o 
 -11   4  11      375.28      397.06     23.28 o 
  -9   4  11      352.94      308.55     19.19 o 
  -7   4  11       58.81       40.02     10.49 o 
  -5   4  11      389.98      523.43     30.86 o 
  -3   4  11      296.04      269.73     21.00 o 
  -1   4  11      352.75      313.22     27.08 o 
   1   4  11      342.44      238.50     30.51 o 
   3   4  11      405.09      472.00     33.38 o 
   5   4  11      180.55      204.94     25.76 o 
   7   4  11      328.67      353.06     33.38 o 
   9   4  11       26.11       -7.03     16.79 o 
  11   4  11       14.27       -3.18     18.04 o 
  13   4  11       42.45       59.66     35.25 o 
  15   4  11       42.85        9.49     31.73 o 
 -24   5  11       11.51       12.92     21.08 o 
 -22   5  11       16.27        4.77     20.34 o 
 -20   5  11       16.38       10.71     17.78 o 
 -18   5  11       92.02      131.56     25.82 o 
 -16   5  11      282.86      305.82     32.87 o 
 -14   5  11      311.81      310.03     30.86 o 
 -12   5  11      194.62      230.80     19.68 o 
 -10   5  11       59.22       89.93     13.82 o 
  -8   5  11      248.69      343.58     22.89 o 
  -6   5  11      776.96      892.50     82.03 o 
  -4   5  11      330.72      335.84     27.86 o 
  -2   5  11       15.29       -1.55     13.04 o 
   0   5  11       38.89       36.45     15.64 o 
   2   5  11       94.48      103.68     20.75 o 
   4   5  11      239.87      236.88     54.24 o 
   6   5  11      102.25       70.51     48.81 o 
   8   5  11       15.73       10.17     18.70 o 
  10   5  11      108.55      139.45     28.34 o 
  12   5  11       64.33      101.22     28.34 o 
  14   5  11       17.28        2.71     35.25 o 
 -23   6  11       10.31        8.69     22.83 o 
 -21   6  11        3.80       11.53     19.94 o 
 -19   6  11       35.02       20.04     16.60 o 
 -17   6  11      594.86      620.74     43.92 o 
 -15   6  11      679.72      796.51     47.17 o 
 -13   6  11      114.76      149.01     24.56 o 
 -11   6  11      349.51      407.72     24.79 o 
  -9   6  11      167.08      137.14     16.48 o 
  -7   6  11      113.79      119.61     15.58 o 
  -5   6  11      519.38      428.73     31.27 o 
  -3   6  11      372.51      408.08     33.22 o 
  -1   6  11      353.59      422.47     48.81 o 
   1   6  11       68.87       58.30     19.05 o 
   3   6  11       80.49       61.15     42.03 o 
   5   6  11      177.84      189.28     29.61 o 
   7   6  11      164.56      124.17     26.60 o 
   9   6  11      108.21       84.65     27.80 o 
  11   6  11       38.46       60.98     25.82 o 
  13   6  11       14.49        6.40     23.71 o 
 -22   7  11       21.61       23.78     24.09 o 
 -20   7  11       35.38       53.54     24.28 o 
 -18   7  11       73.16       52.84     19.12 o 
 -16   7  11      646.34      657.91     46.43 o 
 -14   7  11      676.62      738.30     46.43 o 
 -12   7  11      113.34      109.20     24.28 o 
 -10   7  11      402.13      391.10     26.19 o 
  -8   7  11      529.02      574.14     31.18 o 
  -6   7  11      276.09      388.25     33.03 o 
  -4   7  11      138.53      161.66     24.56 o 
  -2   7  11      157.49      149.20     31.19 o 
   0   7  11      106.46       84.14     22.43 o 
   2   7  11      202.25      218.66     30.90 o 
   4   7  11       48.01       21.37     20.54 o 
   6   7  11       11.41       21.94     20.54 o 
   8   7  11        5.91       -4.44     20.54 o 
  10   7  11       13.23       18.67     24.09 o 
  12   7  11       20.66       18.16     25.75 o 
 -21   8  11       10.83       20.91     19.28 o 
 -19   8  11       43.52       31.00     19.66 o 
 -17   8  11      145.92      127.20     23.01 o 
 -15   8  11       90.88       81.47     22.43 o 
 -13   8  11       24.51       33.90     19.94 o 
 -11   8  11       14.95       33.31     18.20 o 
  -9   8  11       63.89       47.46     28.20 o 
  -7   8  11        5.38       30.04     16.06 o 
  -5   8  11       17.29       13.87     16.06 o 
  -3   8  11       13.22       13.56     16.06 o 
  -1   8  11       36.44       53.14     19.29 o 
   1   8  11       43.85       57.44     20.31 o 
   3   8  11       25.10       35.75     20.31 o 
   5   8  11        4.14      -12.75     19.83 o 
   7   8  11        2.36      -18.50     23.05 o 
   9   8  11       22.60       29.83     24.93 o 
  11   8  11        0.88       -0.68     23.68 o 
 -18   9  11       16.69       10.93     18.87 o 
 -16   9  11      114.42      114.68     23.27 o 
 -14   9  11      192.91      213.91     32.87 o 
 -12   9  11      101.34       96.13     24.28 o 
 -10   9  11      137.76       75.50     22.15 o 
  -8   9  11      161.28      170.86     21.86 o 
  -6   9  11       41.83       72.17     22.02 o 
  -4   9  11       34.07        2.03     16.20 o 
  -2   9  11      233.13      232.58     32.59 o 
   0   9  11       68.77       72.27     24.56 o 
   2   9  11       29.27       24.72     21.57 o 
   4   9  11       18.67       22.75     22.02 o 
   6   9  11       10.28       -1.64     31.86 o 
   8   9  11       27.75       34.51     25.82 o 
  10   9  11       12.34      -33.49     33.49 o 
 -17  10  11        1.91       25.80     25.08 o 
 -15  10  11        9.38        7.45     17.84 o 
 -13  10  11        6.81        3.49     17.76 o 
 -11  10  11       25.31       37.45     20.75 o 
  -9  10  11      118.97       75.61     23.29 o 
  -7  10  11       50.99       55.45     17.06 o 
  -5  10  11        1.57      -15.67     16.52 o 
  -3  10  11        6.35       -3.76     19.29 o 
  -1  10  11        2.69        1.08     18.57 o 
   1  10  11       54.90       57.90     31.19 o 
   3  10  11       94.00       72.83     35.93 o 
   5  10  11       59.78       54.92     28.67 o 
   7  10  11       25.98       32.54     27.42 o 
 -12  11  11        2.03        8.54     17.81 o 
 -10  11  11        7.32        6.61     15.54 o 
  -8  11  11       20.41       33.30     18.26 o 
  -6  11  11       13.62       -6.60     19.05 o 
  -4  11  11       14.55       -2.71     21.19 o 
  -2  11  11      142.05      170.29     44.75 o 
   0  11  11      101.19      110.88     29.84 o 
   2  11  11        3.08       11.85     36.61 o 
   4  11  11        0.09        0.00     33.49 o 
 -26   0  12        3.46      -27.12     31.73 o 
 -24   0  12        1.62       13.56     31.73 o 
 -22   0  12       84.88       86.78     38.78 o 
 -20   0  12       72.83       57.65     19.87 o 
 -18   0  12       38.57       28.69     15.54 o 
 -16   0  12      355.34      322.53     28.67 o 
 -14   0  12      757.72      921.00     41.08 o 
 -12   0  12      610.57      578.02     23.65 o 
 -10   0  12        1.15       -3.39      7.17 o 
  -8   0  12     6791.20     7392.01    132.19 o 
  -6   0  12     4839.77     5342.01    261.02 o 
  -4   0  12    31879.74    34788.00    949.15 o 
  -2   0  12      606.88      494.16     26.78 o 
   0   0  12     1081.25     1137.06     43.57 o 
   2   0  12       29.77       27.62     16.27 o 
   4   0  12      249.68      297.30     24.99 o 
   6   0  12        3.02       14.53     13.04 o 
   8   0  12      937.92     1044.06     77.56 o 
  10   0  12       71.04       73.22     31.73 o 
  12   0  12       14.37       78.64     35.25 o 
  14   0  12       12.42      -10.85     28.20 o 
  16   0  12       21.04       51.53     38.78 o 
 -27   1  12       21.52       77.29     44.07 o 
 -25   1  12        6.08       17.90     24.56 o 
 -23   1  12       33.39       38.07     18.57 o 
 -21   1  12      185.55      231.81     26.98 o 
 -19   1  12       37.28       27.11     14.76 o 
 -17   1  12      153.53      147.10     19.28 o 
 -15   1  12     1150.92     1203.29     29.63 o 
 -13   1  12      916.05     1006.71     27.95 o 
 -11   1  12      440.65      422.23     17.10 o 
  -9   1  12      380.98      376.08     13.92 o 
  -7   1  12     1081.43     1374.03     24.41 o 
  -5   1  12     1509.25     1899.80     33.93 o 
  -3   1  12      704.30      572.40     16.55 o 
  -1   1  12     1001.58      911.17     40.90 o 
   1   1  12      455.68      422.35     18.66 o 
   3   1  12      139.61      142.65     13.55 o 
   5   1  12       14.57        8.17      8.57 o 
   7   1  12      915.12      968.05     38.76 o 
   9   1  12       12.61        2.82     16.06 o 
  11   1  12       48.39       31.35     20.54 o 
  13   1  12       88.01       37.75     23.58 o 
  15   1  12       12.62       14.24     23.68 o 
  17   1  12        8.97       28.47     37.02 o 
 -26   2  12        4.48        1.39     18.09 o 
 -24   2  12        8.23        9.67     17.37 o 
 -22   2  12       23.77       21.14     16.84 o 
 -20   2  12       31.20        3.19     14.05 o 
 -18   2  12      139.19      153.04     20.83 o 
 -16   2  12       57.18       40.53     16.79 o 
 -14   2  12     1024.36     1159.22     36.46 o 
 -12   2  12       89.70       67.55      9.75 o 
 -10   2  12      387.94      473.78     18.21 o 
  -8   2  12      465.47      588.58     17.38 o 
  -6   2  12       46.69       67.20      8.41 o 
  -4   2  12     1991.25     2480.54     41.57 o 
  -2   2  12      148.17      118.36     11.06 o 
   0   2  12     1261.09     1341.29     33.85 o 
   2   2  12      354.68      379.84     18.94 o 
   4   2  12      397.36      407.21     20.12 o 
   6   2  12       29.56        4.64     10.82 o 
   8   2  12      245.82      286.91     24.74 o 
  10   2  12       53.27       45.42     21.19 o 
  12   2  12      133.33      132.10     29.27 o 
  14   2  12       90.42       90.85     38.78 o 
  16   2  12       18.25       20.34     37.02 o 
 -25   3  12        2.15       12.38     16.75 o 
 -23   3  12        1.46      -14.65     14.65 o 
 -21   3  12       47.27       21.37     16.24 o 
 -19   3  12       50.68       42.00     16.06 o 
 -17   3  12      554.89      527.13     47.46 o 
 -15   3  12     2089.91     1979.99     55.64 o 
 -13   3  12      952.71     1173.14     31.76 o 
 -11   3  12      867.95      766.33     37.38 o 
  -9   3  12       50.46       53.55      8.19 o 
  -7   3  12       89.02      105.63      9.43 o 
  -5   3  12      276.32      181.66     11.30 o 
  -3   3  12     1451.87     1662.17     36.70 o 
  -1   3  12      350.22      286.86     15.45 o 
   1   3  12      721.50      756.46     25.23 o 
   3   3  12       96.68       80.79     11.73 o 
   5   3  12      295.72      261.76     21.60 o 
   7   3  12      381.58      414.61     32.67 o 
   9   3  12       35.55       10.91     14.25 o 
  11   3  12      114.28      108.58     21.71 o 
  13   3  12       23.87        7.50     21.08 o 
  15   3  12        3.00       25.76     35.25 o 
 -26   4  12        5.27        9.49     28.20 o 
 -24   4  12        2.91       -2.25     19.73 o 
 -22   4  12        8.90       44.34     22.83 o 
 -20   4  12       66.82       85.29     24.84 o 
 -18   4  12      272.55      243.67     32.87 o 
 -16   4  12      327.54      355.59     34.12 o 
 -14   4  12      824.07     1005.86     47.68 o 
 -12   4  12       15.52       22.73     10.74 o 
 -10   4  12      250.83      241.79     18.78 o 
  -8   4  12      135.23      146.06     15.08 o 
  -6   4  12       54.03       55.70     10.99 o 
  -4   4  12      132.71      197.83     22.83 o 
  -2   4  12     1358.21     1365.03     57.63 o 
   0   4  12       13.68       27.97     14.80 o 
   2   4  12      119.96      140.42     22.33 o 
   4   4  12      432.59      455.35     38.64 o 
   6   4  12       79.01       58.88     20.54 o 
   8   4  12      298.71      328.62     35.13 o 
  10   4  12      101.16       83.37     24.99 o 
  12   4  12       17.99       25.76     31.73 o 
  14   4  12       12.22      -26.44     26.44 o 
 -25   5  12       20.42       36.61     33.49 o 
 -23   5  12       11.87       37.97     22.44 o 
 -21   5  12       11.74       15.22     18.58 o 
 -19   5  12      113.55      115.30     26.78 o 
 -17   5  12      168.00      204.96     29.84 o 
 -15   5  12      163.42      206.59     28.34 o 
 -13   5  12      266.23      257.05     29.11 o 
 -11   5  12       33.86       48.34     12.69 o 
  -9   5  12       33.13       38.10     11.10 o 
  -7   5  12      150.59      166.50     17.28 o 
  -5   5  12       41.95       80.56     25.08 o 
  -3   5  12      222.59      184.04     24.09 o 
  -1   5  12     1195.57     1202.45     53.35 o 
   1   5  12      237.92      243.07     27.94 o 
   3   5  12       27.73       13.51     17.78 o 
   5   5  12      220.84      228.76     54.92 o 
   7   5  12      155.13      173.76     29.22 o 
   9   5  12        8.26       13.56     19.94 o 
  11   5  12       92.24       79.55     27.53 o 
  13   5  12       36.04       29.83     40.54 o 
 -24   6  12        4.31       47.46     33.49 o 
 -22   6  12        5.13        6.78     20.31 o 
 -20   6  12       47.32       34.14     21.08 o 
 -18   6  12      128.73      174.68     30.52 o 
 -16   6  12       33.45       38.09     19.83 o 
 -14   6  12      334.98      355.68     34.83 o 
 -12   6  12       39.21       25.76     16.79 o 
 -10   6  12      252.88      265.75     21.84 o 
  -8   6  12      298.78      335.90     23.72 o 
  -6   6  12      194.32      145.67     22.43 o 
  -4   6  12      262.91      282.09     28.33 o 
  -2   6  12      128.24      161.74     21.18 o 
   0   6  12     2363.98     2415.94     82.97 o 
   2   6  12      544.67      488.32     38.96 o 
   4   6  12       72.00       74.93     23.29 o 
   6   6  12       13.00        2.03     18.70 o 
   8   6  12       62.55       64.88     24.56 o 
  10   6  12        8.79        1.81     21.69 o 
  12   6  12       22.60       27.97     25.75 o 
 -23   7  12        5.01       10.85     35.25 o 
 -21   7  12        0.79       -4.11     19.83 o 
 -19   7  12       27.39       35.21     29.15 o 
 -17   7  12      152.32      245.52     35.51 o 
 -15   7  12       19.80        8.68     18.57 o 
 -13   7  12       39.72       16.82     21.69 o 
 -11   7  12      263.87      286.05     23.74 o 
  -9   7  12       76.75       41.67     14.18 o 
  -7   7  12       62.76       68.22     15.20 o 
  -5   7  12       70.24       63.25     19.29 o 
  -3   7  12      311.68      283.58     30.86 o 
  -1   7  12     1009.67      971.95     51.19 o 
   1   7  12      147.91      137.12     26.66 o 
   3   7  12       49.93       29.17     21.69 o 
   5   7  12       42.64       19.68     23.05 o 
   7   7  12       69.68       74.19     26.09 o 
   9   7  12       14.83       -0.18     23.03 o 
  11   7  12       70.56       64.63     28.69 o 
 -20   8  12       14.48       22.09     19.66 o 
 -18   8  12       57.95       49.36     19.19 o 
 -16   8  12      169.53      214.84     34.26 o 
 -14   8  12      109.89       93.72     25.53 o 
 -12   8  12      189.03      180.25     28.69 o 
 -10   8  12       24.99       30.72     14.25 o 
  -8   8  12      104.24       92.19     16.53 o 
  -6   8  12      425.38      512.97     39.36 o 
  -4   8  12      105.96      103.86     23.71 o 
  -2   8  12      181.86      186.16     29.27 o 
   0   8  12      492.81      477.49     34.67 o 
   2   8  12       87.38       75.63     24.84 o 
   4   8  12       48.98       56.14     22.83 o 
   6   8  12       40.46       29.76     23.58 o 
   8   8  12       55.31       24.07     24.84 o 
  10   8  12        0.74      -23.03     23.03 o 
 -19   9  12        4.70       -3.65     17.75 o 
 -17   9  12       36.94       28.88     18.87 o 
 -15   9  12       41.47       10.11     24.41 o 
 -13   9  12       28.67       34.38     37.97 o 
 -11   9  12       58.55       65.71     22.43 o 
  -9   9  12        8.33        6.39     13.80 o 
  -7   9  12       91.60      100.50     19.19 o 
  -5   9  12       16.18      -11.53     14.80 o 
  -3   9  12        3.76       23.50     18.57 o 
  -1   9  12       31.80       -6.42     18.57 o 
   1   9  12       26.22       52.11     28.47 o 
   3   9  12       69.92       63.98     27.08 o 
   5   9  12       68.91       80.31     29.84 o 
   7   9  12       20.47      -24.14     46.10 o 
   9   9  12       34.85       54.24     40.54 o 
 -16  10  12       42.24       42.31     19.41 o 
 -14  10  12        0.25      -14.55     14.55 o 
 -12  10  12        0.08       -1.64     18.04 o 
 -10  10  12        7.48       36.61     21.15 o 
  -8  10  12        1.66      -11.10     13.61 o 
  -6  10  12        1.28       -2.81     18.04 o 
  -4  10  12       83.92       69.67     23.03 o 
  -2  10  12       88.46       99.27     26.78 o 
   0  10  12       13.31       -7.37     31.86 o 
   2  10  12       28.91       43.46     23.29 o 
   4  10  12       45.29       50.20     29.11 o 
   6  10  12       34.17       -5.05     27.08 o 
 -13  11  12        2.62      -13.56     31.73 o 
 -11  11  12       11.15        8.58     16.43 o 
  -9  11  12        2.13       24.14     22.33 o 
  -7  11  12        8.37        6.58     16.22 o 
  -5  11  12       26.43       36.18     23.29 o 
  -3  11  12       25.79       31.86     22.44 o 
  -1  11  12        6.61        7.46     21.19 o 
   1  11  12       14.12       22.81     23.71 o 
 -27   0  13        1.62       -2.71     42.30 o 
 -25   0  13       10.27       54.24     40.54 o 
 -23   0  13       13.30       40.68     31.73 o 
 -21   0  13        0.17       11.27     17.78 o 
 -19   0  13       20.64       42.03     33.90 o 
 -17   0  13       57.32       39.37     17.32 o 
 -15   0  13       80.59       63.05     16.20 o 
 -13   0  13      212.88      275.08     18.09 o 
 -11   0  13      240.07      247.69     20.31 o 
  -9   0  13       10.47       22.78      9.29 o 
  -7   0  13      515.62      432.57     22.02 o 
  -5   0  13     1230.51     1048.13     56.41 o 
  -3   0  13      213.83      184.96     19.29 o 
  -1   0  13      807.78      721.54     34.83 o 
   1   0  13      320.08      285.25     24.28 o 
   3   0  13      177.10      241.55     23.29 o 
   5   0  13      676.52      603.88     36.37 o 
   7   0  13      255.76      231.86     42.30 o 
   9   0  13      198.87      269.83     51.12 o 
  11   0  13      317.37      271.19     52.88 o 
  13   0  13       96.60      112.54     44.07 o 
  15   0  13       29.19       20.34     33.49 o 
 -26   1  13        2.65       14.24     28.67 o 
 -24   1  13       45.55       53.18     19.97 o 
 -22   1  13       20.20       19.28     16.08 o 
 -20   1  13      410.15      397.87     30.79 o 
 -18   1  13      118.01       96.69     17.91 o 
 -16   1  13       51.24       50.57     13.50 o 
 -14   1  13      732.74      739.05     24.93 o 
 -12   1  13       96.05      126.04     11.70 o 
 -10   1  13      328.10      408.50     18.59 o 
  -8   1  13      413.52      358.28     12.30 o 
  -6   1  13     4220.35     3945.58     63.44 o 
  -4   1  13      161.48      142.85      9.00 o 
  -2   1  13     1196.33     1018.31     28.97 o 
   0   1  13      207.62      219.08     15.27 o 
   2   1  13      296.06      322.67     18.15 o 
   4   1  13     1399.10     1377.74     38.00 o 
   6   1  13      394.05      431.92     27.92 o 
   8   1  13      191.25      250.23     24.04 o 
  10   1  13       87.94       85.75     25.53 o 
  12   1  13       35.09       54.09     23.03 o 
  14   1  13       20.66       22.21     27.12 o 
  16   1  13       10.77       31.19     27.12 o 
 -27   2  13        2.80       16.90     24.09 o 
 -25   2  13       13.84       25.47     19.35 o 
 -23   2  13       11.01        5.93     15.56 o 
 -21   2  13      204.20      133.81     22.30 o 
 -19   2  13      405.29      413.17     33.79 o 
 -17   2  13        7.80        6.05     16.06 o 
 -15   2  13      203.08      270.79     27.86 o 
 -13   2  13      543.38      526.92     20.82 o 
 -11   2  13      296.95      324.41     16.42 o 
  -9   2  13     1186.15     1213.34     27.01 o 
  -7   2  13     3280.47     3087.36     56.98 o 
  -5   2  13      394.06      360.54     14.03 o 
  -3   2  13       91.67       99.53     10.57 o 
  -1   2  13      383.35      406.12     18.94 o 
   1   2  13     1359.68     1364.87     36.09 o 
   3   2  13     2005.73     1850.57     44.85 o 
   5   2  13      146.51      200.59     20.68 o 
   7   2  13       52.94       50.62     19.92 o 
   9   2  13       11.57      -10.83     13.15 o 
  11   2  13      119.11      117.45     28.67 o 
  13   2  13        1.53      -17.63     28.20 o 
  15   2  13       24.74       19.09     24.28 o 
 -26   3  13        5.20        5.59     29.15 o 
 -24   3  13       10.98        5.54     21.52 o 
 -22   3  13       35.99       30.40     17.91 o 
 -20   3  13      197.26      176.88     24.07 o 
 -18   3  13       88.60       68.61     21.79 o 
 -16   3  13      449.22      396.33     26.20 o 
 -14   3  13      114.44      101.46     12.34 o 
 -12   3  13       50.61       46.71      9.30 o 
 -10   3  13      200.91      212.73     17.36 o 
  -8   3  13      904.81      946.90     32.06 o 
  -6   3  13       64.52       71.53     11.93 o 
  -4   3  13      299.79      293.05     20.03 o 
  -2   3  13      376.98      344.31     21.27 o 
   0   3  13      299.16      259.91     16.30 o 
   2   3  13     1187.97     1198.92     34.22 o 
   4   3  13        5.09        9.24      9.50 o 
   6   3  13      565.42      589.19     31.80 o 
   8   3  13        0.17        0.11     12.53 o 
  10   3  13       24.56       20.34     15.27 o 
  12   3  13       15.27        1.36     31.73 o 
  14   3  13        2.30       58.30     40.54 o 
 -25   4  13        4.81       14.88     25.35 o 
 -23   4  13        1.35       -1.83     20.22 o 
 -21   4  13      151.82       98.21     54.24 o 
 -19   4  13      390.05      301.23     57.63 o 
 -17   4  13      118.99      134.41     26.09 o 
 -15   4  13      461.63      483.50     36.00 o 
 -13   4  13      152.09      165.52     17.99 o 
 -11   4  13      453.81      402.50     22.94 o 
  -9   4  13     1009.54     1031.35     35.53 o 
  -7   4  13      342.12      299.65     20.09 o 
  -5   4  13      277.59      256.52     25.82 o 
  -3   4  13      369.34      277.79     27.08 o 
  -1   4  13      480.68      430.09     32.59 o 
   1   4  13     1209.71     1120.11     40.20 o 
   3   4  13      155.70      142.35     18.32 o 
   5   4  13      238.49      173.24     27.86 o 
   7   4  13       28.20       57.59     21.08 o 
   9   4  13        7.04        2.89     18.57 o 
  11   4  13        9.43        9.66     20.54 o 
  13   4  13       22.22        2.71     29.97 o 
 -24   5  13        9.77       23.95     22.33 o 
 -22   5  13        3.50      -12.59     16.92 o 
 -20   5  13       29.09       27.37     20.31 o 
 -18   5  13       62.29       50.77     31.19 o 
 -16   5  13      949.28      850.32     48.56 o 
 -14   5  13      127.08      130.39     24.09 o 
 -12   5  13      580.48      694.20     30.69 o 
 -10   5  13       74.36       76.84     19.28 o 
  -8   5  13      328.95      309.03     22.25 o 
  -6   5  13      983.35     1050.36     48.28 o 
  -4   5  13      467.45      466.12     33.85 o 
  -2   5  13      607.28      681.70     40.68 o 
   0   5  13      265.16      338.63     32.59 o 
   2   5  13       47.61       41.17     31.86 o 
   4   5  13      211.06      231.76     30.49 o 
   6   5  13      568.57      601.45     51.53 o 
   8   5  13       47.63       32.39     21.79 o 
  10   5  13       12.76       19.80     21.79 o 
  12   5  13       29.34        5.56     24.28 o 
 -23   6  13        7.83      -15.16     20.31 o 
 -21   6  13       14.85       16.27     21.19 o 
 -19   6  13       20.25       14.24     19.94 o 
 -17   6  13       38.60       36.40     20.54 o 
 -15   6  13      155.86      132.28     26.78 o 
 -13   6  13       36.08       67.63     19.48 o 
 -11   6  13      121.43      124.98     18.09 o 
  -9   6  13      202.00      197.23     21.59 o 
  -7   6  13      137.15      145.43     18.32 o 
  -5   6  13       64.72       19.66     14.96 o 
  -3   6  13      490.15      446.43     34.73 o 
  -1   6  13     1009.11     1031.64    109.15 o 
   1   6  13      565.72      597.30     43.19 o 
   3   6  13       37.25       30.87     21.08 o 
   5   6  13      193.96      143.61     28.34 o 
   7   6  13       13.23       24.41     22.44 o 
   9   6  13        1.21       -8.79     19.87 o 
  11   6  13        1.18        6.40     23.71 o 
 -22   7  13       12.63       -5.42     28.20 o 
 -20   7  13       22.80       12.71     21.79 o 
 -18   7  13       88.74       63.90     24.28 o 
 -16   7  13       89.89      158.60     29.27 o 
 -14   7  13      214.97      276.05     34.12 o 
 -12   7  13       43.71       51.53     19.94 o 
 -10   7  13       52.33       34.44     13.73 o 
  -8   7  13      188.13      165.22     20.23 o 
  -6   7  13       89.64       69.95     22.37 o 
  -4   7  13       32.18       22.80     19.66 o 
  -2   7  13      642.68      662.66     43.61 o 
   0   7  13      298.08      299.43     35.13 o 
   2   7  13      146.03      168.13     30.06 o 
   4   7  13       36.82       36.79     23.29 o 
   6   7  13       23.01       46.03     27.12 o 
   8   7  13       15.96        4.87     22.83 o 
  10   7  13        6.38       -3.59     24.84 o 
 -21   8  13        6.39        5.69     20.53 o 
 -19   8  13        1.69       -4.19     16.48 o 
 -17   8  13       40.53       25.14     23.03 o 
 -15   8  13       38.47       13.00     21.08 o 
 -13   8  13      137.54      159.67     29.83 o 
 -11   8  13       14.39       46.82     19.83 o 
  -9   8  13       15.66       -3.16     12.21 o 
  -7   8  13       99.82       89.23     17.51 o 
  -5   8  13       56.15       39.23     19.29 o 
  -3   8  13      238.46      221.27     58.98 o 
  -1   8  13      475.45      500.61     46.10 o 
   1   8  13      345.03      336.01     51.53 o 
   3   8  13       44.49       57.89     25.82 o 
   5   8  13       13.88       -4.53     21.57 o 
   7   8  13       15.19        6.20     26.44 o 
   9   8  13       20.93       25.27     27.08 o 
 -18   9  13       62.61       66.45     21.18 o 
 -16   9  13       22.80        1.28     21.57 o 
 -14   9  13       39.43       31.11     22.83 o 
 -12   9  13       38.67       27.80     20.75 o 
 -10   9  13       50.91       32.32     27.80 o 
  -8   9  13      119.36       99.55     19.56 o 
  -6   9  13       43.81       43.76     20.54 o 
  -4   9  13       44.38       19.16     18.57 o 
  -2   9  13      176.64      193.34     33.90 o 
   0   9  13      138.05       99.99     26.78 o 
   2   9  13        2.77       15.57     21.85 o 
   4   9  13        4.38       11.06     24.09 o 
   6   9  13        1.72        8.49     25.82 o 
   8   9  13        3.37      -14.92     31.73 o 
 -15  10  13        3.30      -17.75     17.75 o 
 -13  10  13        7.24        2.13     21.57 o 
 -11  10  13        0.41       -4.58     19.48 o 
  -9  10  13        7.02       13.25     19.05 o 
  -7  10  13        3.10       12.76     15.46 o 
  -5  10  13       14.90       10.63     19.29 o 
  -3  10  13       40.26       31.19     32.54 o 
  -1  10  13       46.23       40.72     22.33 o 
   1  10  13       26.72        7.55     21.79 o 
   3  10  13       17.25       10.77     18.70 o 
   5  10  13        4.32       -7.77     26.09 o 
 -12  11  13       26.91       35.25     26.17 o 
 -10  11  13       36.75       17.48     22.81 o 
  -8  11  13       37.03       36.81     18.87 o 
  -6  11  13        0.66        2.87     21.08 o 
  -4  11  13        0.89        0.23     21.79 o 
  -2  11  13       33.45       39.13     26.09 o 
   0  11  13       34.75       46.10     24.56 o 
 -26   0  14       16.05        1.36     35.25 o 
 -24   0  14       15.77       17.63     35.25 o 
 -22   0  14       11.10       11.80     18.20 o 
 -20   0  14      316.92      327.82     33.85 o 
 -18   0  14      287.12      264.59     52.88 o 
 -16   0  14        6.71        3.39     13.71 o 
 -14   0  14     3491.24     3555.83     76.39 o 
 -12   0  14      402.16      514.67     28.59 o 
 -10   0  14        0.65        0.83      8.03 o 
  -8   0  14       13.20       50.67     10.54 o 
  -6   0  14        0.23       35.23     11.53 o 
  -4   0  14       93.29      171.64     35.93 o 
  -2   0  14     2264.59     2465.71     73.41 o 
   0   0  14      344.08      363.24     33.22 o 
   2   0  14      408.78      469.86     31.09 o 
   4   0  14      613.72      662.41     37.88 o 
   6   0  14       87.43       87.95     20.31 o 
   8   0  14      260.00      356.61     52.88 o 
  10   0  14        0.88       -9.49     24.68 o 
  12   0  14       12.26      -12.20     28.20 o 
  14   0  14        8.55        0.00     35.25 o 
 -27   1  14        1.72      -11.97     28.59 o 
 -25   1  14       28.64       23.28     17.54 o 
 -23   1  14        6.33      -14.05     14.05 o 
 -21   1  14      126.86      132.75     22.34 o 
 -19   1  14       61.52        9.87     18.63 o 
 -17   1  14      186.35      218.93     24.12 o 
 -15   1  14      411.88      417.85     22.51 o 
 -13   1  14        2.94       26.00      8.64 o 
 -11   1  14      244.40      252.91     14.64 o 
  -9   1  14       25.31       15.30      5.25 o 
  -7   1  14      425.04      560.04     14.87 o 
  -5   1  14      214.42      212.64     13.04 o 
  -3   1  14      801.99      876.35     25.67 o 
  -1   1  14      355.74      291.86     17.10 o 
   1   1  14       39.27       22.80      8.89 o 
   3   1  14     1167.69     1217.38     36.20 o 
   5   1  14        2.31        8.89      9.99 o 
   7   1  14      103.71       98.59     18.14 o 
   9   1  14        4.69        5.42     18.70 o 
  11   1  14       41.99       27.12     22.44 o 
  13   1  14       61.27       75.52     28.59 o 
  15   1  14        3.10       -7.29     23.03 o 
 -26   2  14        0.96        5.32     19.97 o 
 -24   2  14        2.13       22.64     19.19 o 
 -22   2  14       86.71       46.61     18.87 o 
 -20   2  14      114.68      100.87     20.46 o 
 -18   2  14       56.54       71.48     21.57 o 
 -16   2  14      312.99      247.31     28.34 o 
 -14   2  14      887.53      903.08     28.47 o 
 -12   2  14       59.50       77.45     10.95 o 
 -10   2  14     1572.71     1669.39     34.26 o 
  -8   2  14      236.77      313.27     16.21 o 
  -6   2  14      245.99      252.95     12.53 o 
  -4   2  14       80.96       92.35      8.38 o 
  -2   2  14       28.93       13.69      9.39 o 
   0   2  14      829.19      885.81     28.91 o 
   2   2  14      964.34     1114.31     33.82 o 
   4   2  14        2.56        7.33      9.58 o 
   6   2  14      133.18       77.53     16.81 o 
   8   2  14       52.53       46.41     16.94 o 
  10   2  14       43.41       62.23     24.28 o 
  12   2  14        0.47        7.72     20.54 o 
  14   2  14       10.16      -10.19     22.83 o 
 -25   3  14       12.50        9.56     24.56 o 
 -23   3  14        2.75        8.77     21.08 o 
 -21   3  14      146.26      135.97     28.59 o 
 -19   3  14       35.79       38.87     20.54 o 
 -17   3  14      250.37      325.31     46.10 o 
 -15   3  14      129.13      200.07     26.60 o 
 -13   3  14        2.79       -4.67      9.14 o 
 -11   3  14       55.02       25.08     13.71 o 
  -9   3  14      267.21      323.96     20.39 o 
  -7   3  14      562.71      491.43     24.79 o 
  -5   3  14      237.28      361.30     26.99 o 
  -3   3  14     2418.13     2513.26     73.04 o 
  -1   3  14      407.62      403.00     24.46 o 
   1   3  14     2638.73     2660.67     67.26 o 
   3   3  14      884.36      948.35     37.11 o 
   5   3  14       89.91      110.97     24.28 o 
   7   3  14      190.93      219.54     42.71 o 
   9   3  14        1.13      -16.20     16.20 o 
  11   3  14       18.26        5.42     31.73 o 
  13   3  14       11.75       -2.71     31.73 o 
 -26   4  14        5.33       12.20     31.73 o 
 -24   4  14        7.83        9.22     21.57 o 
 -22   4  14        3.47       -4.39     21.08 o 
 -20   4  14       41.04       72.65     50.17 o 
 -18   4  14      230.17      228.31     31.62 o 
 -16   4  14     1289.16     1174.34     55.72 o 
 -14   4  14       31.70       23.70     16.79 o 
 -12   4  14       36.97       44.48     13.04 o 
 -10   4  14      389.42      389.19     23.30 o 
  -8   4  14       69.15       49.97     12.35 o 
  -6   4  14       50.45       30.86     10.21 o 
  -4   4  14       98.40       92.62     19.83 o 
  -2   4  14      194.06      150.13     23.58 o 
   0   4  14     2696.36     3026.00     75.46 o 
   2   4  14     1574.00     1506.70     49.11 o 
   4   4  14      277.13      317.94     24.98 o 
   6   4  14        2.75       16.95     18.70 o 
   8   4  14        2.39       13.19     26.44 o 
  10   4  14       12.81       18.31     22.44 o 
  12   4  14       19.49       -5.42     33.49 o 
 -25   5  14        2.74       24.41     33.49 o 
 -23   5  14       11.50        7.78     33.90 o 
 -21   5  14        8.99       11.30     20.54 o 
 -19   5  14      182.13      149.20     29.91 o 
 -17   5  14      433.90      464.52     41.41 o 
 -15   5  14      277.45      255.90     32.12 o 
 -13   5  14      109.10       96.59     16.76 o 
 -11   5  14       88.87       97.03     15.79 o 
  -9   5  14      122.24      171.47     18.70 o 
  -7   5  14       42.21       33.22     11.40 o 
  -5   5  14       21.74       52.32     18.04 o 
  -3   5  14      849.53      924.47     59.66 o 
  -1   5  14      972.51     1003.66     61.02 o 
   1   5  14     1622.47     1584.72     77.97 o 
   3   5  14      480.70      486.69     41.08 o 
   5   5  14       55.09       72.73     24.28 o 
   7   5  14      200.41      248.89     34.26 o 
   9   5  14       68.98       76.61     26.17 o 
  11   5  14       71.99       85.60     29.15 o 
 -24   6  14        3.00        2.71     35.25 o 
 -22   6  14        5.78      -21.02     21.19 o 
 -20   6  14       80.12       61.12     24.84 o 
 -18   6  14       48.52       63.73     23.68 o 
 -16   6  14      381.71      415.78     40.15 o 
 -14   6  14        4.28        0.75     32.54 o 
 -12   6  14      343.51      304.51     24.26 o 
 -10   6  14      181.31      240.96     22.08 o 
  -8   6  14       78.32       66.51     24.94 o 
  -6   6  14      802.65      788.39     44.41 o 
  -4   6  14      541.07      465.89     37.27 o 
  -2   6  14      366.59      360.52     29.26 o 
   0   6  14      589.44      657.29     75.25 o 
   2   6  14      386.50      331.92     46.78 o 
   4   6  14       18.40       33.90     21.19 o 
   6   6  14        9.99        9.49     21.19 o 
   8   6  14      101.82       75.12     27.86 o 
  10   6  14       23.97       25.02     25.82 o 
  12   6  14        4.10      -18.98     35.25 o 
 -21   7  14        0.25      -19.83     19.83 o 
 -19   7  14      126.30       82.00     27.34 o 
 -17   7  14      186.83      177.25     47.46 o 
 -15   7  14       85.64      102.26     25.53 o 
 -13   7  14       51.49       48.48     20.54 o 
 -11   7  14       94.77      123.50     18.78 o 
  -9   7  14      175.91      161.85     20.58 o 
  -7   7  14       36.38       32.48     14.05 o 
  -5   7  14       13.31       12.85     17.63 o 
  -3   7  14      116.54       61.69     19.94 o 
  -1   7  14       41.36       62.66     18.64 o 
   1   7  14      191.24      215.03     31.76 o 
   3   7  14      121.97      142.85     30.06 o 
   5   7  14       13.41       -1.93     20.54 o 
   7   7  14        6.54       12.72     24.09 o 
   9   7  14       13.19       11.53     38.64 o 
 -20   8  14       72.40       57.61     22.34 o 
 -18   8  14       71.98       67.99     26.09 o 
 -16   8  14       19.35       -4.07     26.44 o 
 -14   8  14       88.29       69.97     24.56 o 
 -12   8  14      152.83      164.67     29.11 o 
 -10   8  14      155.24      136.11     20.58 o 
  -8   8  14      285.52      268.13     25.50 o 
  -6   8  14      170.25      170.60     28.33 o 
  -4   8  14       83.20      104.82     25.35 o 
  -2   8  14      123.62      107.35     25.35 o 
   0   8  14      238.18      286.71     30.72 o 
   2   8  14       89.79      112.84     28.34 o 
   4   8  14       25.75       -4.75     22.44 o 
   6   8  14       46.46       93.15     30.86 o 
   8   8  14       16.53       12.72     25.82 o 
 -19   9  14       32.23      -20.34     35.25 o 
 -17   9  14        4.55       -9.37     20.31 o 
 -15   9  14       14.02        7.48     23.03 o 
 -13   9  14       53.73       70.94     29.83 o 
 -11   9  14      166.19      145.50     28.34 o 
  -9   9  14       62.65       99.79     19.95 o 
  -7   9  14       19.59       29.97     17.22 o 
  -5   9  14       40.83       35.38     20.31 o 
  -3   9  14        4.40      -16.72     30.51 o 
  -1   9  14       54.05       28.47     22.44 o 
   1   9  14       19.06       35.93     22.44 o 
   3   9  14        8.95       12.62     24.09 o 
   5   9  14        9.13       21.66     27.80 o 
 -16  10  14        1.48       -5.42     29.97 o 
 -14  10  14        1.46        8.89     22.33 o 
 -12  10  14        1.62        1.52     21.08 o 
 -10  10  14       48.79       42.73     22.43 o 
  -8  10  14       22.58       31.86     17.13 o 
  -6  10  14       13.11       32.69     22.33 o 
  -4  10  14       42.41        9.49     21.19 o 
  -2  10  14      137.95      149.91     31.76 o 
   0  10  14       57.43       75.07     47.46 o 
   2  10  14        3.95      -14.34     20.54 o 
 -11  11  14        4.55       -5.42     29.97 o 
  -9  11  14        5.81        1.11     20.31 o 
  -7  11  14        2.83      -13.13     15.58 o 
  -5  11  14       26.23       52.05     33.90 o 
  -3  11  14       11.25       20.49     21.79 o 
  -1  11  14       17.08        2.71     33.49 o 
 -27   0  15        0.10        0.00     38.78 o 
 -25   0  15       32.52       24.41     38.78 o 
 -23   0  15       49.11      104.41     40.54 o 
 -21   0  15        0.04      -14.29     16.06 o 
 -19   0  15       24.34       30.67     18.04 o 
 -17   0  15        1.27        2.24     13.97 o 
 -15   0  15       48.48       59.78     16.33 o 
 -13   0  15        0.96       -4.47     10.54 o 
 -11   0  15      115.34      115.96     13.40 o 
  -9   0  15       69.02      107.79     14.80 o 
  -7   0  15      475.28      477.15     23.73 o 
  -5   0  15      733.14      786.44     51.12 o 
  -3   0  15       35.28       25.76     12.88 o 
  -1   0  15        6.04       10.70     11.79 o 
   1   0  15     3221.81     3313.80     94.63 o 
   3   0  15     4139.98     4089.75    111.85 o 
   5   0  15        9.17       19.80     15.54 o 
   7   0  15       34.90       50.85     19.48 o 
   9   0  15       67.28       56.95     31.73 o 
  11   0  15        1.67        8.14     28.20 o 
  13   0  15       14.30       48.81     38.78 o 
 -26   1  15       18.66        3.42     26.09 o 
 -24   1  15       84.62       77.72     22.04 o 
 -22   1  15       17.04       21.31     15.92 o 
 -20   1  15      229.96      334.89     29.09 o 
 -18   1  15      459.23      533.07     31.81 o 
 -16   1  15     2911.21     2988.37     54.92 o 
 -14   1  15     7553.07     6927.55    111.18 o 
 -12   1  15      562.94      492.29     20.08 o 
 -10   1  15       23.95       42.96      7.39 o 
  -8   1  15     1673.82     2038.84     38.69 o 
  -6   1  15       93.78      122.96     10.06 o 
  -4   1  15      272.00      219.59     15.33 o 
  -2   1  15       20.77        7.38      7.86 o 
   0   1  15      403.60      464.79     22.34 o 
   2   1  15     4378.00     4094.17     78.35 o 
   4   1  15      628.89      588.57     26.61 o 
   6   1  15      446.92      555.81     27.02 o 
   8   1  15       52.57       84.99     18.64 o 
  10   1  15       49.42       74.71     35.25 o 
  12   1  15        5.79       33.38     24.28 o 
  14   1  15        1.59        0.63     24.28 o 
 -27   2  15       12.45      -18.98     26.44 o 
 -25   2  15       20.83       10.11     18.75 o 
 -23   2  15        4.71        1.80     17.24 o 
 -21   2  15       11.41       29.16     16.22 o 
 -19   2  15      152.28      182.99     29.11 o 
 -17   2  15       18.22       21.54     16.52 o 
 -15   2  15      724.81      747.61     27.79 o 
 -13   2  15      104.76       93.58     11.92 o 
 -11   2  15     1238.59     1265.59     29.77 o 
  -9   2  15      881.04      760.71     27.00 o 
  -7   2  15      541.90      649.14     19.66 o 
  -5   2  15      771.07      812.74     22.06 o 
  -3   2  15     1449.47     1472.91     38.08 o 
  -1   2  15     1875.05     1862.81     45.05 o 
   1   2  15     1497.98     1473.23     40.30 o 
   3   2  15      526.20      502.45     29.16 o 
   5   2  15      308.29      301.27     21.51 o 
   7   2  15       33.10       35.13     16.22 o 
   9   2  15      187.01      201.77     25.18 o 
  11   2  15       13.36        0.25     20.54 o 
  13   2  15        2.79       14.92     35.25 o 
 -26   3  15        4.26       12.20     29.97 o 
 -24   3  15       12.40       21.98     23.29 o 
 -22   3  15        1.33       14.24     21.19 o 
 -20   3  15      180.54      181.04     30.52 o 
 -18   3  15      125.96      123.21     26.17 o 
 -16   3  15       69.80       16.02     16.79 o 
 -14   3  15      894.63      870.82     34.21 o 
 -12   3  15      734.23      807.29     32.02 o 
 -10   3  15      427.83      353.84     25.58 o 
  -8   3  15     1498.32     1373.68     43.34 o 
  -6   3  15      719.82      688.04     30.55 o 
  -4   3  15     1515.72     1502.07     46.42 o 
  -2   3  15      404.99      406.69     29.10 o 
   0   3  15      761.41      727.56     32.71 o 
   2   3  15       72.74       38.65     18.38 o 
   4   3  15      127.28      139.21     19.19 o 
   6   3  15      191.64      207.26     78.64 o 
   8   3  15       17.30       37.97     21.19 o 
  10   3  15        4.03        9.81     20.75 o 
  12   3  15       41.81       46.10     37.02 o 
 -25   4  15        7.11        1.97     24.10 o 
 -23   4  15        5.87       -1.74     21.57 o 
 -21   4  15       18.80       18.98     23.05 o 
 -19   4  15      154.52      184.61     30.86 o 
 -17   4  15      180.96      193.28     29.84 o 
 -15   4  15      129.22      128.91     24.56 o 
 -13   4  15       22.92       36.11     12.92 o 
 -11   4  15      143.07      179.34     18.59 o 
  -9   4  15       35.21       36.38     12.21 o 
  -7   4  15      162.50      186.06     18.16 o 
  -5   4  15      780.32      747.29     41.41 o 
  -3   4  15      289.05      332.94     32.12 o 
  -1   4  15      827.34      665.19     32.83 o 
   1   4  15      854.92      938.05     39.39 o 
   3   4  15      131.28      138.58     19.97 o 
   5   4  15      193.83      187.36     29.84 o 
   7   4  15       29.54       18.73     19.83 o 
   9   4  15       17.89        0.64     21.08 o 
  11   4  15       10.69        6.78     31.73 o 
 -24   5  15        5.10      -21.79     21.79 o 
 -22   5  15       17.57        7.99     23.03 o 
 -20   5  15       88.72       86.48     33.22 o 
 -18   5  15      180.05      217.69     32.87 o 
 -16   5  15      316.04      301.61     35.57 o 
 -14   5  15       85.62       83.31     22.02 o 
 -12   5  15       66.58      112.47     22.36 o 
 -10   5  15       88.74      126.75     16.88 o 
  -8   5  15      202.18      166.76     20.45 o 
  -6   5  15        6.27        5.62     10.26 o 
  -4   5  15      201.08      260.70     30.06 o 
  -2   5  15      813.37      720.35     72.54 o 
   0   5  15     1233.61     1332.04     62.98 o 
   2   5  15      324.35      385.40     38.40 o 
   4   5  15       97.89      129.81     26.78 o 
   6   5  15       71.89       83.77     25.53 o 
   8   5  15        9.24      -14.92     19.94 o 
  10   5  15        5.49       -2.71     22.44 o 
 -23   6  15        8.67       30.16     25.35 o 
 -21   6  15       17.40        1.36     29.83 o 
 -19   6  15      177.53      164.19     31.09 o 
 -17   6  15      334.59      357.36     39.13 o 
 -15   6  15        7.65        1.78     18.04 o 
 -13   6  15      292.09      305.93     33.85 o 
 -11   6  15       63.92       35.72     14.18 o 
  -9   6  15      254.44      247.38     23.12 o 
  -7   6  15       38.42       36.47     14.03 o 
  -5   6  15      637.10      709.53     43.15 o 
  -3   6  15      545.93      559.34     42.34 o 
  -1   6  15      261.13      276.77     33.85 o 
   1   6  15      434.68      471.48     41.51 o 
   3   6  15        8.62       15.89     19.83 o 
   5   6  15       17.28        7.53     22.33 o 
   7   6  15       20.50       25.14     24.09 o 
   9   6  15        6.93        5.63     24.28 o 
  11   6  15        9.50       20.34     37.02 o 
 -22   7  15       29.77       47.46     38.78 o 
 -20   7  15       47.68       24.58     24.84 o 
 -18   7  15       29.67       -6.62     20.54 o 
 -16   7  15       18.32        1.27     19.29 o 
 -14   7  15       55.07       32.54     21.15 o 
 -12   7  15       55.23       92.31     23.71 o 
 -10   7  15        9.71      -11.19     11.19 o 
  -8   7  15      488.69      411.70     28.07 o 
  -6   7  15      106.44      105.02     23.58 o 
  -4   7  15        4.95       10.70     25.76 o 
  -2   7  15      216.17      267.27     62.37 o 
   0   7  15      258.51      220.00     32.56 o 
   2   7  15      117.13      140.35     30.37 o 
   4   7  15        9.61       34.97     23.29 o 
   6   7  15        2.60       29.08     24.56 o 
   8   7  15       30.95       20.86     26.66 o 
 -21   8  15       21.29       -9.49     33.49 o 
 -19   8  15       28.31        8.14     33.49 o 
 -17   8  15       87.73      122.03     42.30 o 
 -15   8  15       54.32       63.73     35.25 o 
 -13   8  15       40.74       22.24     21.02 o 
 -11   8  15       89.01      108.67     19.56 o 
  -9   8  15       98.17       82.33     20.54 o 
  -7   8  15        5.34        4.22     12.43 o 
  -5   8  15       14.82       12.75     18.57 o 
  -3   8  15       25.68       10.67     19.05 o 
  -1   8  15       28.25       22.71     24.41 o 
   1   8  15       20.85       48.74     23.58 o 
   3   8  15        3.35       11.13     23.29 o 
   5   8  15        8.78       12.41     24.56 o 
   7   8  15       53.07       67.66     30.37 o 
 -18   9  15        4.77       -5.42     33.49 o 
 -16   9  15        9.21       -0.64     22.37 o 
 -14   9  15       12.90       15.47     21.08 o 
 -12   9  15       46.12       68.14     24.10 o 
 -10   9  15       63.53       53.10     17.41 o 
  -8   9  15       50.80       59.63     17.56 o 
  -6   9  15       32.12       36.61     21.79 o 
  -4   9  15       17.15       -3.89     18.57 o 
  -2   9  15       82.88      101.36     27.34 o 
   0   9  15       69.70       61.56     24.84 o 
   2   9  15        8.81      -19.87     19.87 o 
   4   9  15       12.64       23.08     29.15 o 
 -15  10  15        4.48       -2.71     29.97 o 
 -13  10  15        6.64       21.73     22.83 o 
 -11  10  15        6.80       -7.77     25.08 o 
  -9  10  15        0.13       -2.63     15.46 o 
  -7  10  15       50.67       48.86     18.98 o 
  -5  10  15       24.61       50.10     36.61 o 
  -3  10  15        7.13       -5.42     19.94 o 
  -1  10  15       12.24        5.16     22.33 o 
   1  10  15       22.48       -2.50     23.58 o 
  -8  11  15       15.71       -9.49     25.76 o 
  -6  11  15        3.11       33.09     22.43 o 
 -26   0  16        0.33      -16.27     37.02 o 
 -24   0  16       24.16       50.17     38.78 o 
 -22   0  16       19.59       15.46     17.60 o 
 -20   0  16       98.91      141.85     26.78 o 
 -18   0  16      194.18      194.06     26.78 o 
 -16   0  16      660.28      748.53     33.20 o 
 -14   0  16      498.61      554.37     27.85 o 
 -12   0  16     1619.02     1578.99     55.37 o 
 -10   0  16      246.33      266.31     25.08 o 
  -8   0  16      264.20      290.17     33.49 o 
  -4   0  16      129.44      156.07     19.94 o 
  -2   0  16      357.93      399.43     29.84 o 
   0   0  16      316.41      334.75     29.27 o 
   2   0  16     5022.75     4984.97    131.14 o 
   4   0  16       44.05       53.67     19.29 o 
   6   0  16        2.09        7.82     16.06 o 
   8   0  16        6.55       17.63     26.44 o 
  10   0  16       19.22       -1.36     29.97 o 
  12   0  16        6.68       39.32     37.02 o 
 -27   1  16        0.29        9.49     29.91 o 
 -25   1  16       26.94       36.68     19.57 o 
 -23   1  16        2.02      -12.65     15.20 o 
 -21   1  16       57.96       66.81     19.28 o 
 -19   1  16       38.53       36.68     16.22 o 
 -17   1  16      487.48      458.69     29.41 o 
 -15   1  16     2498.16     2440.92     53.47 o 
 -13   1  16      649.47      702.35     25.83 o 
 -11   1  16      412.34      413.54     16.88 o 
  -9   1  16      532.70      539.50     18.89 o 
  -7   1  16      133.21      110.44      9.98 o 
  -5   1  16      410.06      385.41     19.51 o 
  -3   1  16      989.01      916.42     30.92 o 
  -1   1  16       57.47       43.70     11.44 o 
   1   1  16     1445.84     1489.25     42.34 o 
   3   1  16       41.22       42.05     12.28 o 
   5   1  16      206.80      249.39     20.75 o 
   7   1  16       16.36       10.74     12.72 o 
   9   1  16        9.24       18.53     20.54 o 
  11   1  16        2.23      -14.24     21.19 o 
  13   1  16       39.44       63.73     28.67 o 
 -26   2  16        0.52        1.04     23.71 o 
 -24   2  16        0.27       17.97     21.52 o 
 -22   2  16        6.65        9.66     18.91 o 
 -20   2  16        0.11       -5.51     13.73 o 
 -18   2  16      100.31       85.42     29.97 o 
 -16   2  16      860.51      960.53     39.00 o 
 -14   2  16       31.64       19.62     11.70 o 
 -12   2  16     1836.02     1770.74     37.50 o 
 -10   2  16      359.53      326.98     22.09 o 
  -8   2  16      230.05      244.24     17.03 o 
  -6   2  16       10.88        5.31      7.36 o 
  -4   2  16      134.95      222.00     17.75 o 
  -2   2  16      180.59      187.57     16.30 o 
   0   2  16     1644.28     1731.72     48.73 o 
   2   2  16     1900.65     1992.10     59.30 o 
   4   2  16       66.94       96.19     17.84 o 
   6   2  16       74.26       83.24     15.78 o 
   8   2  16        8.12       35.13     20.75 o 
  10   2  16       20.55        1.36     28.20 o 
  12   2  16        8.70      -29.97     29.97 o 
 -25   3  16        1.43       11.23     25.38 o 
 -23   3  16        3.37        5.31     27.80 o 
 -21   3  16       50.14       57.84     23.73 o 
 -19   3  16       16.31       19.60     19.29 o 
 -17   3  16      254.25      281.69     32.34 o 
 -15   3  16     2820.19     2782.46     69.06 o 
 -13   3  16     1644.16     1579.00     47.30 o 
 -11   3  16       74.23      100.66     17.50 o 
  -9   3  16       14.89       12.09     14.29 o 
  -7   3  16      444.15      438.33     25.86 o 
  -5   3  16      474.97      484.82     21.29 o 
  -3   3  16      434.29      430.56     26.56 o 
  -1   3  16      123.03      135.61     19.15 o 
   1   3  16      170.89      197.82     21.24 o 
   3   3  16      376.56      392.71     27.68 o 
   5   3  16      337.00      376.14     28.22 o 
   7   3  16       41.58       37.06     22.02 o 
   9   3  16      114.46      152.34     31.19 o 
  11   3  16       12.32       16.27     33.49 o 
 -26   4  16       14.26       28.47     35.25 o 
 -24   4  16        1.52        3.60     23.29 o 
 -22   4  16        8.47      -19.29     19.29 o 
 -20   4  16       46.62       59.23     24.45 o 
 -18   4  16        4.53        0.37     17.78 o 
 -16   4  16      117.12      154.93     27.04 o 
 -14   4  16       94.26       81.77     16.72 o 
 -12   4  16      776.20      737.91     45.64 o 
 -10   4  16        7.85       -3.57      9.83 o 
  -8   4  16      373.50      407.96     27.21 o 
  -6   4  16      190.29      147.99     24.84 o 
  -4   4  16      519.83      505.29     49.49 o 
  -2   4  16       54.14       42.34     14.43 o 
   0   4  16      198.76      201.35     22.68 o 
   2   4  16      153.85      174.75     22.09 o 
   4   4  16       32.34       27.76     14.65 o 
   6   4  16        6.23        1.27     18.57 o 
   8   4  16       47.49       41.66     24.84 o 
  10   4  16        4.45      -20.54     20.54 o 
 -25   5  16       11.03       20.34     38.78 o 
 -23   5  16       15.05       -6.46     21.08 o 
 -21   5  16        6.11       -5.59     20.54 o 
 -19   5  16       66.93       52.78     24.09 o 
 -17   5  16       34.02       48.67     22.83 o 
 -15   5  16      838.06      930.23     52.09 o 
 -13   5  16      950.19      981.60     39.67 o 
 -11   5  16       56.37       39.17     13.96 o 
  -9   5  16       42.99       35.64     12.83 o 
  -7   5  16        7.44       23.39     19.57 o 
  -5   5  16        6.94       -0.11     15.54 o 
  -3   5  16      167.88      177.56     25.26 o 
  -1   5  16      429.36      433.87     39.65 o 
   1   5  16       60.09       44.51     21.57 o 
   3   5  16      279.91      324.49     37.63 o 
   5   5  16       61.79       79.40     26.78 o 
   7   5  16       35.91       66.90     27.34 o 
   9   5  16       18.79       57.26     26.60 o 
  11   5  16        4.28      -28.47     33.49 o 
 -24   6  16        4.09        2.71     37.02 o 
 -22   6  16       10.05        5.81     24.28 o 
 -20   6  16        9.67       19.86     22.83 o 
 -18   6  16        3.89       -2.23     17.32 o 
 -16   6  16       29.52       51.06     29.15 o 
 -14   6  16      111.37      128.47     26.60 o 
 -12   6  16      563.85      558.23     31.80 o 
 -10   6  16      339.42      311.79     24.74 o 
  -8   6  16      448.46      450.55     28.82 o 
  -6   6  16      198.50      188.17     21.14 o 
  -4   6  16       11.51       11.53     16.20 o 
  -2   6  16      390.77      417.24     33.52 o 
   0   6  16       43.71       32.54     23.73 o 
   2   6  16      211.19      242.58     35.57 o 
   4   6  16       12.95       39.25     27.12 o 
   6   6  16        4.82      -10.77     23.03 o 
   8   6  16        6.13       21.69     26.17 o 
  10   6  16       13.23       24.41     38.78 o 
 -21   7  16        3.65       21.02     24.93 o 
 -19   7  16       33.80        4.60     20.54 o 
 -17   7  16       42.03       56.45     23.29 o 
 -15   7  16       55.49       79.32     24.93 o 
 -13   7  16       64.10       93.26     24.99 o 
 -11   7  16       65.15       78.80     17.06 o 
  -9   7  16       71.86      119.21     18.93 o 
  -7   7  16       34.24       17.20     13.41 o 
  -5   7  16      212.09      221.47     30.86 o 
  -3   7  16      216.16      209.83     45.42 o 
  -1   7  16      111.47       76.97     19.68 o 
   1   7  16       39.19       12.81     22.02 o 
   3   7  16       34.01       12.13     23.29 o 
   5   7  16       51.20       32.51     35.25 o 
   7   7  16       30.64       20.71     27.08 o 
 -20   8  16       48.34       40.68     40.54 o 
 -18   8  16       43.12       26.88     24.28 o 
 -16   8  16       76.01       99.54     27.34 o 
 -14   8  16       45.59       50.92     24.84 o 
 -12   8  16       90.07       65.47     21.79 o 
 -10   8  16       36.31       23.95     15.27 o 
  -8   8  16      109.46       97.23     18.85 o 
  -6   8  16      128.00      128.76     26.78 o 
  -4   8  16      212.31      192.78     31.62 o 
  -2   8  16      206.64      177.95     33.22 o 
   0   8  16        0.92      -15.92     15.92 o 
   2   8  16       29.60       52.56     26.09 o 
   4   8  16       26.33        4.17     25.35 o 
   6   8  16        7.54       31.19     38.78 o 
 -17   9  16       15.76        3.39     23.68 o 
 -15   9  16       13.77      -17.58     18.04 o 
 -13   9  16       16.74        8.95     29.83 o 
 -11   9  16        7.98       -2.10     19.05 o 
  -9   9  16       19.27       13.80     16.22 o 
  -7   9  16       24.95       28.85     16.24 o 
  -5   9  16        7.88       12.56     18.57 o 
  -3   9  16        1.12       29.83     21.19 o 
  -1   9  16       17.85        7.31     20.54 o 
   1   9  16        7.42      -18.20     19.29 o 
   3   9  16        9.06       12.90     33.22 o 
 -14  10  16        3.99       -6.78     26.44 o 
 -12  10  16       40.74       35.04     23.58 o 
 -10  10  16       42.17       42.52     23.73 o 
  -8  10  16       35.15       28.64     17.11 o 
  -6  10  16       23.02        8.37     21.08 o 
  -4  10  16        0.55      -16.27     22.37 o 
  -2  10  16        9.28      -10.48     20.54 o 
   0  10  16        4.47       29.83     33.49 o 
 -27   0  17       35.87       35.25     44.07 o 
 -25   0  17       14.51       36.61     38.78 o 
 -23   0  17        5.69      -29.83     29.97 o 
 -21   0  17       59.05       50.83     21.69 o 
 -19   0  17       71.41       70.18     20.54 o 
 -17   0  17      123.89       97.21     18.44 o 
 -15   0  17       67.37       98.00     21.57 o 
 -13   0  17        0.57        5.75     13.04 o 
 -11   0  17      433.86      416.09     26.60 o 
  -9   0  17      136.10      199.32     29.97 o 
  -7   0  17      463.56      493.56     42.30 o 
  -5   0  17      153.27      150.51     29.97 o 
  -3   0  17       18.59       12.88     13.71 o 
  -1   0  17        7.22       12.20     14.96 o 
   1   0  17      185.67      172.34     37.29 o 
   3   0  17       87.75      133.31     24.84 o 
   5   0  17      157.00      190.22     28.34 o 
   7   0  17        0.04       21.21     17.32 o 
   9   0  17      106.14      117.97     42.30 o 
  11   0  17        4.96        8.14     33.49 o 
 -26   1  17      121.31      198.39     31.09 o 
 -24   1  17        9.87        1.92     17.48 o 
 -22   1  17      104.26       98.97     22.03 o 
 -20   1  17      291.03      314.42     28.50 o 
 -18   1  17      336.39      390.52     29.09 o 
 -16   1  17      700.70      857.32     30.41 o 
 -14   1  17     6751.81     6798.26    112.11 o 
 -12   1  17      455.48      329.99     16.63 o 
 -10   1  17     1138.08     1144.82     28.71 o 
  -8   1  17     1851.97     1982.61     45.97 o 
  -6   1  17      118.76      171.89     15.66 o 
  -4   1  17      395.83      363.02     25.14 o 
  -2   1  17      106.70      103.23     14.06 o 
   0   1  17      970.41      953.13     33.69 o 
   2   1  17      967.50      950.60     34.67 o 
   4   1  17       85.08       63.47     14.28 o 
   6   1  17      163.36      153.96     18.56 o 
   8   1  17       99.43      125.42     22.56 o 
  10   1  17        0.82      -13.56     19.94 o 
  12   1  17       12.84       17.20     27.34 o 
 -27   2  17       17.48       54.24     37.02 o 
 -25   2  17       27.43       30.71     24.56 o 
 -23   2  17       36.17       47.53     24.28 o 
 -21   2  17       49.88       59.92     22.83 o 
 -19   2  17       78.10       86.57     23.58 o 
 -17   2  17      481.14      487.36     38.40 o 
 -15   2  17     3322.76     3342.05     78.27 o 
 -13   2  17     1598.51     1592.53     47.69 o 
 -11   2  17      205.14      190.85     19.19 o 
  -9   2  17      313.87      335.23     18.77 o 
  -7   2  17      705.09      659.64     30.66 o 
  -5   2  17     1282.65     1227.78     42.85 o 
  -3   2  17     1332.96     1449.90     47.45 o 
  -1   2  17     1027.61      926.82     39.00 o 
   1   2  17      674.85      603.90     32.02 o 
   3   2  17      249.18      225.24     24.33 o 
   5   2  17      211.86      217.20     24.04 o 
   7   2  17       52.47       96.10     26.09 o 
   9   2  17        4.04      -13.56     24.68 o 
  11   2  17        0.65        8.14     33.49 o 
 -26   3  17        6.16       44.75     37.02 o 
 -24   3  17        1.60      -14.44     20.22 o 
 -22   3  17       20.79       -1.74     21.69 o 
 -20   3  17       21.62        8.66     19.29 o 
 -18   3  17       77.49       54.24     22.44 o 
 -16   3  17      234.00      240.14     51.53 o 
 -14   3  17     1076.53     1144.32     45.04 o 
 -12   3  17      930.86      911.76     35.60 o 
 -10   3  17       43.64       18.60     25.76 o 
  -8   3  17      126.50      139.83     18.09 o 
  -6   3  17       24.82       24.53      9.83 o 
  -4   3  17      401.36      351.00     25.86 o 
  -2   3  17      753.71      808.00     36.04 o 
   0   3  17      313.59      246.43     24.38 o 
   2   3  17      126.33      131.30     20.20 o 
   4   3  17       29.04       36.86     15.08 o 
   6   3  17        5.27        5.42     19.94 o 
   8   3  17      139.62      162.01     32.12 o 
  10   3  17        3.83        4.07     33.49 o 
 -25   4  17       18.51       17.63     35.25 o 
 -23   4  17        0.04       23.05     23.68 o 
 -21   4  17        2.44        5.93     19.48 o 
 -19   4  17       17.05        6.94     20.54 o 
 -17   4  17       67.69       81.36     23.68 o 
 -15   4  17      720.59      685.80     44.05 o 
 -13   4  17      244.08      308.38     24.57 o 
 -11   4  17       28.91       30.70     13.02 o 
  -9   4  17      592.23      659.92     30.54 o 
  -7   4  17      291.92      318.97     33.03 o 
  -5   4  17       34.07       29.74     17.78 o 
  -3   4  17       63.62       43.85     15.46 o 
  -1   4  17      419.17      489.75     46.28 o 
   1   4  17       82.83       77.58     18.58 o 
   3   4  17       68.80       47.49     16.25 o 
   5   4  17       17.20       20.50     21.08 o 
   7   4  17        3.42        5.14     20.54 o 
   9   4  17       11.32       17.00     24.09 o 
 -24   5  17       12.15       40.68     38.78 o 
 -22   5  17       18.51       39.45     26.09 o 
 -20   5  17       43.79       59.60     25.82 o 
 -18   5  17       51.70       42.78     23.29 o 
 -16   5  17      145.22      160.73     27.34 o 
 -14   5  17      127.50      150.90     20.83 o 
 -12   5  17      164.82      172.12     21.04 o 
 -10   5  17       45.73      100.46     17.61 o 
  -8   5  17      314.47      389.45     26.03 o 
  -6   5  17       64.30       64.04     15.10 o 
  -4   5  17      423.63      348.37     35.89 o 
  -2   5  17      105.61      151.97     27.86 o 
   0   5  17       74.04       75.22     23.58 o 
   2   5  17       12.98       28.64     20.54 o 
   4   5  17       21.63       19.80     20.54 o 
   6   5  17       32.86       54.56     26.09 o 
   8   5  17       13.19       16.34     24.28 o 
  10   5  17        7.58       -4.07     35.25 o 
 -23   6  17       10.59      -12.20     35.25 o 
 -21   6  17       18.17       48.37     26.78 o 
 -19   6  17       20.68       30.77     24.09 o 
 -17   6  17        7.70       10.29     21.08 o 
 -15   6  17       19.90       29.83     21.08 o 
 -13   6  17       85.72       76.60     17.60 o 
 -11   6  17      752.38      889.89     39.64 o 
  -9   6  17      242.60      251.59     34.02 o 
  -7   6  17       17.30       23.22     14.49 o 
  -5   6  17       35.83       23.62     19.29 o 
  -3   6  17      154.06      146.98     29.60 o 
  -1   6  17       76.63       68.70     52.20 o 
   1   6  17      111.19      100.34     26.60 o 
   3   6  17       29.73       19.22     21.08 o 
   5   6  17        7.48       19.68     22.83 o 
   7   6  17       43.67        4.75     23.68 o 
   9   6  17        3.40        6.78     35.25 o 
 -22   7  17       39.82        0.00     37.02 o 
 -20   7  17       12.67       15.99     24.28 o 
 -18   7  17       21.26       25.05     26.44 o 
 -16   7  17        0.47        9.49     19.94 o 
 -14   7  17       63.88       40.87     21.15 o 
 -12   7  17       22.87       -2.58     13.88 o 
 -10   7  17       15.17       -0.08     12.61 o 
  -8   7  17       33.72       30.97     15.20 o 
  -6   7  17      116.49       91.51     24.28 o 
  -4   7  17      111.55      104.68     26.60 o 
  -2   7  17       28.45       11.81     18.58 o 
   0   7  17        8.91       -1.36     21.15 o 
   2   7  17       33.09       36.97     25.82 o 
   4   7  17       31.35       -1.42     26.26 o 
   6   7  17       23.56        9.31     27.34 o 
 -19   8  17        5.67       -2.93     23.03 o 
 -17   8  17        1.11      -11.26     20.54 o 
 -15   8  17       17.81        1.28     21.08 o 
 -13   8  17       40.38       41.24     22.33 o 
 -11   8  17       75.94       57.21     17.84 o 
  -9   8  17       12.71        6.15     14.47 o 
  -7   8  17       37.08       14.33     14.65 o 
  -5   8  17       50.12       46.76     25.76 o 
  -3   8  17       34.99       22.08     21.79 o 
  -1   8  17        8.95       17.41     19.29 o 
   1   8  17        5.40       14.17     24.56 o 
   3   8  17       15.88      -14.34     23.73 o 
   5   8  17       10.87       28.47     35.25 o 
 -16   9  17       23.56        5.42     28.20 o 
 -14   9  17        9.25       -2.71     28.20 o 
 -12   9  17       92.70       64.74     24.28 o 
 -10   9  17       15.30        8.84     17.78 o 
  -8   9  17       20.78       43.19     20.75 o 
  -6   9  17       12.61       33.90     31.73 o 
  -4   9  17        0.00       -1.36     28.20 o 
  -2   9  17       12.86       17.63     36.61 o 
   0   9  17        5.00        8.14     31.73 o 
   2   9  17        1.88      -28.20     28.20 o 
 -13  10  17        7.44       20.34     29.97 o 
 -11  10  17        7.01      -10.23     20.31 o 
  -9  10  17        8.82       18.09     17.28 o 
  -7  10  17        0.26       -6.96     16.48 o 
  -5  10  17        7.79        0.43     21.57 o 
  -3  10  17       33.76        3.84     21.79 o 
 -26   0  18        0.45        0.00     38.78 o 
 -24   0  18        0.88      -14.92     31.73 o 
 -22   0  18        0.32       -4.88     17.60 o 
 -20   0  18       39.87       57.35     28.47 o 
 -18   0  18       69.83       58.43     20.54 o 
 -16   0  18     1469.39     1408.71     45.64 o 
 -14   0  18     4920.28     5132.71    129.89 o 
 -12   0  18     1049.46      966.78     59.93 o 
 -10   0  18       19.58       69.15     22.92 o 
  -8   0  18      329.64      295.59     37.02 o 
  -6   0  18      146.42      116.61     26.44 o 
  -4   0  18       27.65       13.56     13.71 o 
  -2   0  18       10.23       -9.49     13.04 o 
   0   0  18      862.08      838.17     47.17 o 
   2   0  18       62.54       66.04     21.08 o 
   4   0  18        0.00       28.80     23.05 o 
   6   0  18       58.25       61.81     35.25 o 
   8   0  18        5.69        0.00     29.97 o 
  10   0  18        5.98       -6.78     31.73 o 
 -25   1  18        2.87       -4.01     17.24 o 
 -23   1  18       18.68       16.55     17.24 o 
 -21   1  18       11.45        2.27     22.91 o 
 -19   1  18       55.35       32.82     15.79 o 
 -17   1  18      144.42      158.34     19.63 o 
 -15   1  18      415.72      482.33     23.87 o 
 -13   1  18       15.68       15.50      9.63 o 
 -11   1  18       11.95       14.10      7.84 o 
  -9   1  18       29.10       22.27      9.10 o 
  -7   1  18      251.91      283.38     18.59 o 
  -5   1  18       23.39       23.87      9.83 o 
  -3   1  18      178.40      199.90     26.00 o 
  -1   1  18      404.45      329.34     22.19 o 
   1   1  18      566.70      630.91     28.94 o 
   3   1  18      299.25      373.37     24.82 o 
   5   1  18       43.70       43.08     13.78 o 
   7   1  18       16.19       17.58     16.33 o 
   9   1  18        0.69       -5.42     33.49 o 
  11   1  18       12.31       48.81     38.78 o 
 -26   2  18        9.26       -2.68     23.75 o 
 -24   2  18        5.91        7.38     22.02 o 
 -22   2  18        9.62        6.78     19.87 o 
 -20   2  18       75.12       77.29     24.93 o 
 -18   2  18      252.70      295.94     33.85 o 
 -16   2  18      176.55      222.29     22.20 o 
 -14   2  18     2962.40     3014.42     73.16 o 
 -12   2  18       57.58       61.89     13.96 o 
 -10   2  18        5.75       15.00      9.33 o 
  -8   2  18       60.17       86.22     14.90 o 
  -6   2  18      101.65       97.84     16.22 o 
  -4   2  18       22.98       14.16     10.52 o 
  -2   2  18      562.93      530.04     30.66 o 
   0   2  18      697.08      735.37     36.38 o 
   2   2  18      987.06      960.72     42.48 o 
   4   2  18      197.56      255.31     25.83 o 
   6   2  18        4.25      -16.27     17.78 o 
   8   2  18       19.60       23.73     22.44 o 
  10   2  18       43.10       44.75     35.25 o 
 -25   3  18       35.04       47.97     27.04 o 
 -23   3  18        6.99      -20.66     20.75 o 
 -21   3  18        1.06        9.61     20.75 o 
 -19   3  18       27.54       24.92     19.48 o 
 -17   3  18      126.80      178.34     28.34 o 
 -15   3  18      172.11      242.79     22.70 o 
 -13   3  18      242.84      232.92     21.60 o 
 -11   3  18        0.20       -8.81     13.71 o 
  -9   3  18      111.42      111.62     24.07 o 
  -7   3  18       18.71      -10.73     13.13 o 
  -5   3  18      336.75      312.95     25.28 o 
  -3   3  18      790.97      875.37     38.76 o 
  -1   3  18      438.90      442.26     30.06 o 
   1   3  18      500.56      542.74     32.90 o 
   3   3  18      547.52      623.91     36.14 o 
   5   3  18       48.12       45.32     17.09 o 
   7   3  18       24.25       46.21     24.28 o 
   9   3  18        4.77       11.26     24.28 o 
 -24   4  18       42.04       39.50     28.02 o 
 -22   4  18        9.01        9.45     22.83 o 
 -20   4  18       12.66       13.52     19.83 o 
 -18   4  18       23.74       36.61     21.08 o 
 -16   4  18       62.02       49.72     21.52 o 
 -14   4  18       27.70       39.70     15.29 o 
 -12   4  18      335.73      394.71     27.02 o 
 -10   4  18       52.14       53.70     13.88 o 
  -8   4  18       47.93       19.03     17.78 o 
  -6   4  18      174.85      174.64     28.59 o 
  -4   4  18      408.68      479.05     30.66 o 
  -2   4  18      411.27      373.82     36.66 o 
   0   4  18       74.32       63.33     17.24 o 
   2   4  18       60.64       91.02     24.97 o 
   4   4  18       42.80       36.87     16.33 o 
   6   4  18        7.21       -5.42     28.20 o 
   8   4  18       10.21        9.56     23.03 o 
 -23   5  18        1.47        8.87     24.09 o 
 -21   5  18       22.29       39.88     25.53 o 
 -19   5  18       17.90       18.62     27.80 o 
 -17   5  18       10.26       11.96     20.22 o 
 -15   5  18      115.08       86.62     37.97 o 
 -13   5  18      707.90      626.19     33.68 o 
 -11   5  18      629.51      718.68     35.43 o 
  -9   5  18       30.48       25.05     13.07 o 
  -7   5  18       29.59       22.63     12.39 o 
  -5   5  18      135.28      107.35     24.41 o 
  -3   5  18       30.60        9.74     19.87 o 
  -1   5  18      104.59      139.06     28.59 o 
   1   5  18       79.10       96.04     26.09 o 
   3   5  18       57.04       64.32     48.14 o 
   5   5  18        0.24       22.13     23.03 o 
   7   5  18       51.42       53.06     27.86 o 
   9   5  18       81.93      103.05     45.83 o 
 -22   6  18        1.82       20.88     27.86 o 
 -20   6  18       18.94       21.49     28.47 o 
 -18   6  18       71.67       62.02     25.82 o 
 -16   6  18      123.77      146.84     29.61 o 
 -14   6  18      208.54      243.30     33.38 o 
 -12   6  18      269.03      310.37     26.84 o 
 -10   6  18       30.95       51.19     16.56 o 
  -8   6  18       80.82       81.95     18.15 o 
  -6   6  18      234.31      204.90     23.22 o 
  -4   6  18      313.99      305.21     37.27 o 
  -2   6  18       65.22       56.31     20.58 o 
   0   6  18        5.29       -6.87     18.04 o 
   2   6  18       32.47       44.82     23.58 o 
   4   6  18      210.37      273.84     50.85 o 
   6   6  18      166.18      199.45     40.68 o 
 -21   7  18        2.92      -24.41     35.25 o 
 -19   7  18       46.51       49.55     27.34 o 
 -17   7  18       36.07       11.07     25.76 o 
 -15   7  18       38.56       23.05     21.19 o 
 -13   7  18      216.40      207.35     32.12 o 
 -11   7  18      452.41      395.77     30.50 o 
  -9   7  18       29.69       12.45     13.67 o 
  -7   7  18       65.51       84.20     22.34 o 
  -5   7  18       79.47       63.05     23.68 o 
  -3   7  18       49.04       59.27     23.29 o 
  -1   7  18       43.51       22.22     18.48 o 
   1   7  18        8.65        4.24     24.28 o 
   3   7  18       14.20        2.71     24.93 o 
   5   7  18       16.36       43.74     29.27 o 
 -18   8  18       19.09       21.84     23.03 o 
 -16   8  18        6.36       -0.53     20.54 o 
 -14   8  18       41.10       46.14     22.43 o 
 -12   8  18       78.97       65.73     24.10 o 
 -10   8  18       94.83      101.94     27.22 o 
  -8   8  18      188.07      159.36     23.89 o 
  -6   8  18      160.67      111.36     20.75 o 
  -4   8  18       97.52       97.45     27.86 o 
  -2   8  18       38.76       25.76     22.44 o 
   0   8  18       66.20       36.75     24.84 o 
   2   8  18       98.50       79.11     30.37 o 
   4   8  18       66.96       54.24     44.07 o 
 -15   9  18        4.65       28.47     31.73 o 
 -13   9  18        0.95        8.14     28.20 o 
 -11   9  18        3.50       -1.72     15.86 o 
  -9   9  18       17.65       -0.36     17.98 o 
  -7   9  18        4.84       18.12     16.03 o 
  -5   9  18       66.31       75.90     26.60 o 
  -3   9  18       39.79       77.35     26.60 o 
  -1   9  18       37.01       39.97     24.84 o 
   1   9  18       12.57       20.34     33.49 o 
 -10  10  18       27.37       12.20     28.20 o 
  -8  10  18       25.52        6.10     21.19 o 
  -6  10  18        8.82       20.02     21.08 o 
 -25   0  19       12.05       29.83     40.54 o 
 -23   0  19        5.94        4.20     18.58 o 
 -21   0  19       28.59       30.73     19.87 o 
 -19   0  19        1.43        9.64     16.52 o 
 -17   0  19       66.64       74.22     15.92 o 
 -15   0  19        1.04       11.47     14.80 o 
 -13   0  19       26.55       39.32     21.15 o 
 -11   0  19      270.83      264.41     37.02 o 
  -9   0  19        5.24       -6.78     15.86 o 
  -7   0  19       16.29       -2.71     15.86 o 
  -5   0  19       31.02       18.98     21.15 o 
  -3   0  19     1099.75     1083.82    113.22 o 
  -1   0  19     1148.46     1168.64     55.92 o 
   1   0  19     1174.22     1138.16     56.27 o 
   3   0  19      218.52      223.93     30.37 o 
   5   0  19      160.94      197.44     31.19 o 
   7   0  19        2.74        5.42     29.97 o 
   9   0  19       32.07        0.00     33.49 o 
 -26   1  19       87.44      111.60     31.27 o 
 -24   1  19       27.46       53.53     24.10 o 
 -22   1  19       72.58       84.98     31.86 o 
 -20   1  19        3.86      -10.29     16.79 o 
 -18   1  19      179.78      233.23     30.52 o 
 -16   1  19      208.00      172.01     17.17 o 
 -14   1  19       14.54       12.09     11.51 o 
 -12   1  19      856.90      884.41     43.70 o 
 -10   1  19      740.89      652.69     30.70 o 
  -8   1  19      389.25      308.85     23.36 o 
  -6   1  19      460.90      416.98     27.05 o 
  -4   1  19      283.60      329.53     22.59 o 
  -2   1  19     1079.90     1254.29     46.94 o 
   0   1  19      825.76      752.30     47.36 o 
   2   1  19      723.14      780.32     38.37 o 
   4   1  19       77.40       64.63     17.51 o 
   6   1  19       25.10       15.06     15.20 o 
   8   1  19        3.60       32.54     35.25 o 
  10   1  19        2.97       14.92     37.02 o 
 -25   2  19       10.95       25.69     24.56 o 
 -23   2  19        9.33       -6.99     20.54 o 
 -21   2  19       23.92       45.74     32.54 o 
 -19   2  19       36.71       30.23     21.08 o 
 -17   2  19       20.23       19.22     17.78 o 
 -15   2  19      414.28      437.51     27.46 o 
 -13   2  19      943.50      884.47     36.91 o 
 -11   2  19      287.41      287.39     24.91 o 
  -9   2  19       84.76       87.13     16.70 o 
  -7   2  19      732.84      707.25     33.20 o 
  -5   2  19      296.31      382.67     27.23 o 
  -3   2  19      437.88      453.97     29.37 o 
  -1   2  19      125.04      113.51     19.15 o 
   1   2  19      407.56      411.80     30.12 o 
   3   2  19      367.76      346.73     29.08 o 
   5   2  19       24.23        9.04     15.01 o 
   7   2  19       18.74       23.43     22.33 o 
   9   2  19       39.73       65.08     44.07 o 
 -26   3  19       21.51       29.83     37.02 o 
 -24   3  19       19.89        6.46     23.29 o 
 -22   3  19       41.59       14.09     23.29 o 
 -20   3  19        7.58       -7.76     17.28 o 
 -18   3  19      111.73       90.26     33.22 o 
 -16   3  19       54.37       57.63     17.42 o 
 -14   3  19      198.35      167.04     20.23 o 
 -12   3  19      437.37      430.40     35.57 o 
 -10   3  19      380.73      339.70     26.04 o 
  -8   3  19      319.84      374.83     27.07 o 
  -6   3  19      276.15      251.21     24.03 o 
  -4   3  19      101.91      102.49     18.10 o 
  -2   3  19       33.29       38.71     15.46 o 
   0   3  19      111.67      103.68     19.60 o 
   2   3  19      258.94      298.12     27.69 o 
   4   3  19       44.31       48.66     20.81 o 
   6   3  19       58.78       53.18     25.53 o 
   8   3  19      112.86      134.38     32.87 o 
 -25   4  19       14.74      -29.83     29.97 o 
 -23   4  19       20.27       12.92     24.84 o 
 -21   4  19       13.06       -8.14     23.73 o 
 -19   4  19       44.56       52.99     42.71 o 
 -17   4  19       15.54       -1.03     18.04 o 
 -15   4  19      445.42      475.53     30.12 o 
 -13   4  19      599.60      593.77     32.81 o 
 -11   4  19       23.00       26.56     13.40 o 
  -9   4  19      325.58      313.19     33.38 o 
  -7   4  19      197.61      223.18     30.49 o 
  -5   4  19      459.16      556.41     34.08 o 
  -3   4  19      202.62      166.91     22.67 o 
  -1   4  19        5.29       10.00     14.25 o 
   1   4  19       35.19       29.17     16.22 o 
   3   4  19       92.02      128.90     33.26 o 
   5   4  19       78.76       59.46     30.51 o 
   7   4  19       64.46       48.56     26.09 o 
 -24   5  19       22.40        4.07     33.49 o 
 -22   5  19       38.10       29.14     26.26 o 
 -20   5  19       46.38       28.44     23.71 o 
 -18   5  19       65.53       97.07     26.60 o 
 -16   5  19       86.15      122.06     27.86 o 
 -14   5  19      679.72      801.16     39.06 o 
 -12   5  19      466.50      524.09     31.77 o 
 -10   5  19       12.98       24.28     15.01 o 
  -8   5  19       52.86       46.68     21.15 o 
  -6   5  19        7.69       14.87     19.29 o 
  -4   5  19       68.43       70.58     24.84 o 
  -2   5  19      164.29      152.45     29.27 o 
   0   5  19        7.83       -3.66     20.54 o 
   2   5  19       28.00       20.05     22.83 o 
   4   5  19       39.96       24.05     23.58 o 
   6   5  19       62.15       71.92     31.09 o 
 -23   6  19        3.48        0.00     35.25 o 
 -21   6  19        3.74      -19.59     50.85 o 
 -19   6  19       85.49       73.54     50.85 o 
 -17   6  19       18.80       19.17     22.83 o 
 -15   6  19        2.50        1.57     19.29 o 
 -13   6  19       25.15       23.29     15.71 o 
 -11   6  19       52.58       48.84     17.13 o 
  -9   6  19        1.69       10.19     13.59 o 
  -7   6  19       47.37       49.38     15.66 o 
  -5   6  19      108.35      100.58     19.37 o 
  -3   6  19       12.67       37.97     22.44 o 
  -1   6  19       18.39       15.59     22.44 o 
   1   6  19      118.79      129.51     31.62 o 
   3   6  19      141.24       56.46     42.71 o 
   5   6  19       64.18       70.40     29.60 o 
 -20   7  19       15.32       -9.49     29.97 o 
 -18   7  19        3.64       -3.39     22.44 o 
 -16   7  19       50.94       55.36     35.25 o 
 -14   7  19       89.48      106.17     26.26 o 
 -12   7  19       18.39       14.67     15.51 o 
 -10   7  19       88.81       36.95     16.33 o 
  -8   7  19        1.73       -0.27     14.51 o 
  -6   7  19       94.10      119.40     20.58 o 
  -4   7  19       36.63        4.56     19.87 o 
  -2   7  19       35.89       20.04     22.02 o 
   0   7  19        6.40        0.77     21.57 o 
   2   7  19       34.94       17.83     25.53 o 
   4   7  19       39.94       44.75     42.30 o 
 -19   8  19       34.11       36.61     37.02 o 
 -17   8  19        5.05      -22.45     25.08 o 
 -15   8  19        0.15        0.26     22.43 o 
 -13   8  19       16.53       10.51     21.52 o 
 -11   8  19       42.36       17.98     16.81 o 
  -9   8  19       75.88       56.02     32.18 o 
  -7   8  19       24.83       17.61     16.03 o 
  -5   8  19        6.38       10.17     21.19 o 
  -3   8  19       34.71       42.80     24.28 o 
  -1   8  19        0.35      -19.83     19.83 o 
   1   8  19       14.73      -13.56     31.73 o 
 -14   9  19        4.56       17.63     31.73 o 
 -12   9  19       33.05       34.73     24.09 o 
 -10   9  19       30.95       -3.06     15.79 o 
  -8   9  19        8.21       15.59     17.11 o 
  -6   9  19        1.76        5.31     16.56 o 
  -4   9  19       25.36       22.00     22.02 o 
  -2   9  19       20.08      -10.85     26.44 o 
 -26   0  20       15.07       17.63     42.30 o 
 -24   0  20      165.19      214.24     54.64 o 
 -22   0  20        8.28       28.00     21.08 o 
 -20   0  20       88.97       88.09     23.68 o 
 -18   0  20       36.75       39.91     14.84 o 
 -16   0  20      127.98      148.78     24.84 o 
 -14   0  20       36.37       42.03     21.15 o 
 -12   0  20      107.78      101.69     26.44 o 
 -10   0  20      125.89      117.97     28.20 o 
  -8   0  20      811.04      713.22     56.41 o 
  -6   0  20      829.08      743.05     59.93 o 
  -4   0  20        0.01       -4.07     17.63 o 
  -2   0  20       26.43      -14.24     14.96 o 
   0   0  20       25.49        2.86     17.32 o 
   2   0  20       27.99       83.10     23.29 o 
   4   0  20        6.05        1.64     17.78 o 
   6   0  20       73.07       68.29     24.45 o 
   8   0  20       15.24        4.07     33.49 o 
 -25   1  20        0.86        6.38     22.43 o 
 -23   1  20       30.08       35.11     22.43 o 
 -21   1  20       48.44       29.83     21.08 o 
 -19   1  20       90.45      122.56     25.82 o 
 -17   1  20        8.08        8.22     13.15 o 
 -15   1  20       86.31       77.61     16.22 o 
 -13   1  20       47.18       53.44     14.18 o 
 -11   1  20       11.41        0.87     10.95 o 
  -9   1  20      275.58      203.34     20.68 o 
  -7   1  20      429.21      430.43     27.33 o 
  -5   1  20       57.78       38.17     13.67 o 
  -3   1  20      248.70      232.01     23.65 o 
  -1   1  20       10.51       19.31     14.05 o 
   1   1  20      357.24      316.62     28.00 o 
   3   1  20       56.19       30.02     15.79 o 
   5   1  20       25.80       32.24     21.48 o 
   7   1  20       15.53       23.71     31.86 o 
   9   1  20        1.08      -13.56     33.49 o 
 -26   2  20        3.11       14.88     27.80 o 
 -24   2  20       95.65      107.07     30.90 o 
 -22   2  20       24.64       36.54     22.83 o 
 -20   2  20       70.37       64.75     22.83 o 
 -18   2  20      134.80      133.03     27.08 o 
 -16   2  20      103.98       80.48     17.75 o 
 -14   2  20       72.50       77.64     16.54 o 
 -12   2  20        1.69       15.37     12.36 o 
 -10   2  20      208.60      185.50     21.02 o 
  -8   2  20        1.40       -1.32     10.21 o 
  -6   2  20       56.54       22.12     13.61 o 
  -4   2  20      471.83      405.99     29.37 o 
  -2   2  20      187.28      176.20     22.52 o 
   0   2  20      105.13       94.74     19.71 o 
   2   2  20       25.93       36.42     15.79 o 
   4   2  20       47.32       51.93     17.11 o 
   6   2  20       57.14       78.64     28.47 o 
   8   2  20       32.34       24.41     38.78 o 
 -25   3  20       10.20        6.10     26.66 o 
 -23   3  20       21.70       10.35     23.29 o 
 -21   3  20        4.59       -9.40     21.69 o 
 -19   3  20       11.47       16.10     19.83 o 
 -17   3  20       32.89       22.19     20.54 o 
 -15   3  20      581.41      631.94     33.47 o 
 -13   3  20      349.95      351.01     34.63 o 
 -11   3  20      553.75      553.17     32.18 o 
  -9   3  20      759.34      696.06     35.02 o 
  -7   3  20      139.45      163.90     21.24 o 
  -5   3  20        4.45       21.21     14.16 o 
  -3   3  20       49.75       62.46     18.24 o 
  -1   3  20      468.79      429.39     31.94 o 
   1   3  20      193.10      179.78     24.46 o 
   3   3  20        5.25       11.71     15.88 o 
   5   3  20       25.16       51.36     39.32 o 
   7   3  20       16.88       10.30     22.83 o 
 -24   4  20       28.81       31.13     28.80 o 
 -22   4  20       46.32       84.10     28.80 o 
 -20   4  20       32.06       24.68     24.28 o 
 -18   4  20       10.86        0.16     27.80 o 
 -16   4  20      170.63      166.05     29.60 o 
 -14   4  20      236.97      252.55     25.20 o 
 -12   4  20      226.78      157.13     21.14 o 
 -10   4  20      439.92      436.31     39.65 o 
  -8   4  20      105.67       88.65     31.86 o 
  -6   4  20      138.84      129.75     21.46 o 
  -4   4  20       48.30       35.59     15.46 o 
  -2   4  20       51.81       59.38     17.75 o 
   0   4  20      310.48      333.76     30.79 o 
   2   4  20      272.55      239.07     28.51 o 
   4   4  20       69.16       82.71     29.91 o 
   6   4  20       54.91       61.39     29.27 o 
 -23   5  20       30.27       71.86     42.30 o 
 -21   5  20        4.51       -2.36     23.58 o 
 -19   5  20        4.74        8.60     33.22 o 
 -17   5  20        2.43       16.19     25.08 o 
 -15   5  20       18.55       39.02     37.97 o 
 -13   5  20       77.23      119.14     25.84 o 
 -11   5  20      171.44      131.02     20.59 o 
  -9   5  20      252.90      232.24     33.38 o 
  -7   5  20       55.64       56.95     24.09 o 
  -5   5  20      101.51       91.53     26.17 o 
  -3   5  20      136.89      130.85     30.52 o 
  -1   5  20      130.60      160.79     32.87 o 
   1   5  20      141.76      131.04     30.37 o 
   3   5  20      462.24      512.05     51.45 o 
   5   5  20      143.06      206.10     52.88 o 
 -22   6  20        4.47      -25.76     33.49 o 
 -20   6  20       25.75       12.63     25.35 o 
 -18   6  20       36.97       11.32     21.85 o 
 -16   6  20       15.26       36.61     22.02 o 
 -14   6  20        6.60      -10.57     17.78 o 
 -12   6  20        7.57        0.39     15.16 o 
 -10   6  20       18.26        8.57     15.29 o 
  -8   6  20       56.90       68.62     17.68 o 
  -6   6  20       76.08      105.93     27.86 o 
  -4   6  20       48.70       48.01     31.19 o 
  -2   6  20        2.04      -17.39     17.78 o 
   0   6  20       98.98      125.97     31.77 o 
   2   6  20       98.31       85.77     29.11 o 
   4   6  20       68.04       42.03     40.54 o 
 -19   7  20       45.87       69.15     40.54 o 
 -17   7  20       37.28       15.40     24.78 o 
 -15   7  20       14.99        7.84     23.05 o 
 -13   7  20       22.12       13.20     16.69 o 
 -11   7  20       46.02       22.70     18.45 o 
  -9   7  20        9.81        2.45     14.65 o 
  -7   7  20       29.75       23.83     16.60 o 
  -5   7  20       16.66       15.93     21.52 o 
  -3   7  20        8.48       28.95     24.56 o 
  -1   7  20       27.51       43.39     31.19 o 
   1   7  20       66.04       51.13     28.02 o 
   3   7  20       37.66       94.91     45.83 o 
 -18   8  20       19.96      -29.97     29.97 o 
 -16   8  20       35.10       50.23     26.09 o 
 -14   8  20      122.72      140.24     30.86 o 
 -12   8  20      205.90      195.72     26.89 o 
 -10   8  20      108.97      152.95     24.25 o 
  -8   8  20        9.65        3.40     15.79 o 
  -6   8  20       46.51       43.84     17.30 o 
  -4   8  20      112.60       98.23     27.53 o 
  -2   8  20       22.05       35.32     25.35 o 
   0   8  20        7.55        0.00     35.25 o 
 -13   9  20       33.41       47.46     35.25 o 
 -11   9  20       46.35       81.15     24.84 o 
  -9   9  20       19.82       17.08     19.83 o 
  -7   9  20       18.86       31.77     21.57 o 
  -5   9  20       17.27       14.53     21.15 o 
 -21   0  21        0.57       -1.79     19.29 o 
 -19   0  21       15.25        2.71     26.44 o 
 -17   0  21       17.78       26.54     17.32 o 
 -15   0  21        8.77       25.76     19.39 o 
 -13   0  21      150.27      168.13     33.49 o 
 -11   0  21      103.72      123.39     31.73 o 
  -9   0  21      460.91      359.32     45.83 o 
  -7   0  21       74.88       27.12     22.92 o 
  -5   0  21       75.05       48.81     24.68 o 
  -3   0  21       79.22       53.39     28.47 o 
  -1   0  21        5.21      -12.20     14.29 o 
   1   0  21       16.32       27.12     19.94 o 
   3   0  21       79.94       70.51     31.73 o 
   5   0  21        1.34       25.76     26.44 o 
 -26   1  21       15.60       33.84     26.66 o 
 -24   1  21       12.00        6.49     22.81 o 
 -22   1  21      255.23      305.74     37.88 o 
 -20   1  21       59.28       63.03     24.41 o 
 -18   1  21       84.93       63.05     22.44 o 
 -16   1  21      201.34      159.02     20.68 o 
 -14   1  21      145.14      151.12     19.95 o 
 -12   1  21      113.23      154.35     20.30 o 
 -10   1  21     1035.52      974.32     56.39 o 
  -8   1  21     1115.61     1139.40     48.68 o 
  -6   1  21      221.68      187.73     21.99 o 
  -4   1  21      179.33      165.72     22.03 o 
  -2   1  21      134.29      193.53     23.91 o 
   0   1  21       87.86       92.44     19.60 o 
   2   1  21       14.03       30.68     16.22 o 
   4   1  21        1.36       -5.14     14.65 o 
   6   1  21       17.32       15.68     22.43 o 
   8   1  21        8.44       -4.07     35.25 o 
 -25   2  21       56.53       92.26     36.61 o 
 -23   2  21       31.89       48.62     25.38 o 
 -21   2  21       17.00      -11.33     19.29 o 
 -19   2  21       47.94       65.01     23.71 o 
 -17   2  21      105.23      123.05     20.60 o 
 -15   2  21      116.00      124.25     24.09 o 
 -13   2  21      111.05       76.91     17.13 o 
 -11   2  21      110.34      144.68     20.15 o 
  -9   2  21       86.30      112.86     18.87 o 
  -7   2  21        6.89        7.51     12.17 o 
  -5   2  21      131.96      133.52     20.35 o 
  -3   2  21      180.66      160.41     22.63 o 
  -1   2  21      378.30      301.03     27.91 o 
   1   2  21       89.06      101.41     20.59 o 
   3   2  21       50.72       59.49     22.65 o 
   5   2  21        3.84       11.80     20.22 o 
   7   2  21       20.99       22.69     23.58 o 
 -24   3  21       23.66       23.97     26.26 o 
 -22   3  21       17.99       -1.91     21.08 o 
 -20   3  21        8.63       24.00     23.03 o 
 -18   3  21      190.70      201.95     42.71 o 
 -16   3  21       31.97       29.43     15.79 o 
 -14   3  21      140.92      100.01     23.73 o 
 -12   3  21       30.52       16.50     17.78 o 
 -10   3  21       49.77       46.13     15.92 o 
  -8   3  21      243.17      198.13     23.07 o 
  -6   3  21      138.37      154.66     21.90 o 
  -4   3  21       11.41       -5.19     13.21 o 
  -2   3  21      217.58      214.17     25.14 o 
   0   3  21      221.47      233.44     26.17 o 
   2   3  21      367.15      385.87     31.94 o 
   4   3  21       35.64       19.80     16.76 o 
   6   3  21       54.06       50.85     24.93 o 
 -23   4  21       51.44       41.11     28.33 o 
 -21   4  21        2.37       -6.12     21.57 o 
 -19   4  21       16.31       -2.71     31.19 o 
 -17   4  21       63.03       53.09     34.58 o 
 -15   4  21      124.12       91.91     19.80 o 
 -13   4  21      148.28      156.94     23.09 o 
 -11   4  21      151.64      162.42     28.33 o 
  -9   4  21      159.63      196.98     31.33 o 
  -7   4  21       42.37       36.53     21.08 o 
  -5   4  21       56.95       54.77     17.75 o 
  -3   4  21       13.11       16.13     13.62 o 
  -1   4  21       62.20       73.60     19.95 o 
   1   4  21       47.74       39.77     18.32 o 
   3   4  21      170.11      178.65     27.20 o 
   5   4  21      103.42       77.37     40.68 o 
 -22   5  21        4.35       30.42     28.59 o 
 -20   5  21       10.06       -1.36     24.09 o 
 -18   5  21       22.77       45.13     25.38 o 
 -16   5  21        1.07       -6.95     19.48 o 
 -14   5  21       26.68       26.88     22.31 o 
 -12   5  21       31.02       34.82     16.03 o 
 -10   5  21      109.58      159.85     31.19 o 
  -8   5  21      177.85      152.84     29.84 o 
  -6   5  21       56.63       82.71     29.15 o 
  -4   5  21       28.60        7.98     22.02 o 
  -2   5  21        8.30       -2.55     16.60 o 
   0   5  21       45.77       39.32     37.02 o 
   2   5  21       79.84      122.49     33.58 o 
   4   5  21       12.96       54.24     40.54 o 
 -21   6  21        4.86       14.92     35.25 o 
 -19   6  21       21.66       30.37     25.75 o 
 -17   6  21       22.26      -13.26     22.02 o 
 -15   6  21       35.26       10.37     20.22 o 
 -13   6  21       36.20       37.58     17.36 o 
 -11   6  21        6.28        1.47     14.96 o 
  -9   6  21       56.47       94.46     27.53 o 
  -7   6  21      127.44      178.25     33.85 o 
  -5   6  21        8.45        7.40     21.79 o 
  -3   6  21       18.16       29.24     23.03 o 
  -1   6  21       13.73      -10.17     21.19 o 
   1   6  21        9.22      -18.21     24.41 o 
   3   6  21        2.74       25.76     37.02 o 
 -18   7  21        3.14       14.24     24.56 o 
 -16   7  21       33.15       41.93     25.35 o 
 -14   7  21      133.28      151.09     46.78 o 
 -12   7  21      175.52      177.10     26.00 o 
 -10   7  21       24.06       32.31     17.84 o 
  -8   7  21      204.76      263.49     39.36 o 
  -6   7  21       10.75       -3.77     23.05 o 
  -4   7  21       44.15       15.68     22.83 o 
  -2   7  21        3.10       17.84     24.09 o 
   0   7  21       16.96        1.68     26.09 o 
 -15   8  21        5.42       -1.36     29.97 o 
 -13   8  21       54.38       46.94     31.19 o 
 -11   8  21       27.53       39.68     18.57 o 
  -9   8  21       23.72       23.85     17.05 o 
  -7   8  21        6.67       21.48     27.12 o 
  -5   8  21       23.20       46.47     25.35 o 
  -3   8  21       11.10        9.49     35.25 o 
 -18   0  22       31.19       37.97     26.44 o 
 -16   0  22       67.23       71.86     28.20 o 
 -14   0  22     1613.71     1700.33     93.42 o 
 -12   0  22      278.40      275.25     40.54 o 
 -10   0  22       47.05       10.85     19.39 o 
  -8   0  22       83.52       39.32     22.92 o 
  -6   0  22      247.62      231.86     42.30 o 
  -4   0  22      254.25      314.57     45.83 o 
  -2   0  22        3.24        9.49     22.92 o 
   0   0  22       12.54       16.27     22.92 o 
   2   0  22        9.91        2.71     22.92 o 
   4   0  22       74.33       52.88     29.97 o 
 -25   1  22       47.82       42.28     27.08 o 
 -23   1  22       10.47        2.02     22.83 o 
 -21   1  22       41.25       29.76     22.43 o 
 -19   1  22        7.41      -25.76     26.44 o 
 -17   1  22       55.18       58.71     16.32 o 
 -15   1  22       60.19       85.34     17.24 o 
 -13   1  22      109.17      142.76     20.39 o 
 -11   1  22      161.88      195.63     22.09 o 
  -9   1  22      211.14      223.45     23.53 o 
  -7   1  22       46.29       15.64     17.75 o 
  -5   1  22      112.45      117.34     19.56 o 
  -3   1  22        9.10       14.10     14.05 o 
  -1   1  22       14.87       -2.87     13.82 o 
   1   1  22        1.04        2.77     14.84 o 
   3   1  22        1.18       16.37     16.03 o 
   5   1  22       14.93       40.63     18.78 o 
 -24   2  22       42.84       51.78     26.78 o 
 -22   2  22      197.40      207.06     35.51 o 
 -20   2  22       48.44       69.39     50.17 o 
 -18   2  22       22.40       50.17     33.49 o 
 -16   2  22       43.71       45.51     19.83 o 
 -14   2  22      159.35      180.17     22.30 o 
 -12   2  22       33.07       21.60     13.82 o 
 -10   2  22      167.62      116.52     18.93 o 
  -8   2  22      158.53      127.95     19.82 o 
  -6   2  22       81.39       45.00     15.68 o 
  -4   2  22       58.76       82.67     18.98 o 
  -2   2  22       48.52       55.34     22.95 o 
   0   2  22       72.14       66.65     18.87 o 
   2   2  22        9.43       12.23     15.56 o 
   4   2  22       10.41        2.71     16.60 o 
   6   2  22       16.43       65.70     27.08 o 
 -23   3  22        3.33        0.59     22.83 o 
 -21   3  22       33.87       26.69     29.83 o 
 -19   3  22       83.87      104.41     27.53 o 
 -17   3  22       81.69      115.25     40.54 o 
 -15   3  22      155.26      169.24     28.34 o 
 -13   3  22      129.73       93.64     24.84 o 
 -11   3  22       25.84       24.97     13.96 o 
  -9   3  22       95.50       91.01     18.78 o 
  -7   3  22      268.69      285.76     27.63 o 
  -5   3  22       55.47       46.42     16.48 o 
  -3   3  22      187.84      205.62     22.66 o 
  -1   3  22       97.00      122.23     25.20 o 
   1   3  22        6.37      -13.90     13.90 o 
   3   3  22        6.00       24.73     17.88 o 
   5   3  22       10.19       15.71     27.12 o 
 -22   4  22       38.95       19.82     24.09 o 
 -20   4  22       28.52       22.53     24.09 o 
 -18   4  22        1.11        0.25     20.31 o 
 -16   4  22      181.16      196.37     25.00 o 
 -14   4  22       32.21       20.76     19.48 o 
 -12   4  22       31.76       63.73     33.90 o 
 -10   4  22       26.21       32.15     21.15 o 
  -8   4  22       38.88       55.88     23.58 o 
  -6   4  22       14.75       25.15     15.68 o 
  -4   4  22       66.59       79.49     19.02 o 
  -2   4  22       64.29       70.01     20.46 o 
   0   4  22        3.24        2.65     16.43 o 
   2   4  22       13.90       29.90     19.12 o 
   4   4  22       24.95       44.07     28.67 o 
 -21   5  22       10.67        9.39     25.35 o 
 -19   5  22        6.95       31.45     25.53 o 
 -17   5  22      100.19      129.28     30.37 o 
 -15   5  22       63.41       49.98     18.70 o 
 -13   5  22      111.48       71.86     25.38 o 
 -11   5  22       55.65      122.05     28.59 o 
  -9   5  22       52.22       58.93     22.43 o 
  -7   5  22      148.75      107.49     28.80 o 
  -5   5  22       18.03       22.15     22.33 o 
  -3   5  22        0.75       19.68     22.83 o 
  -1   5  22       50.82       61.05     26.78 o 
   1   5  22       18.40       21.02     24.93 o 
   3   5  22       20.32       43.39     38.78 o 
 -20   6  22       10.92       32.54     37.02 o 
 -18   6  22       19.81       36.04     26.26 o 
 -16   6  22       10.74       -2.50     22.81 o 
 -14   6  22       47.32       42.54     18.53 o 
 -12   6  22      174.47      208.39     34.30 o 
 -10   6  22       26.54       24.41     22.44 o 
  -8   6  22        6.12       17.11     22.43 o 
  -6   6  22       54.32       64.63     27.53 o 
  -4   6  22       61.99       55.66     31.86 o 
  -2   6  22        1.49       -1.87     23.03 o 
   0   6  22       69.07       36.89     26.78 o 
   2   6  22       95.73      108.47     47.59 o 
 -17   7  22       54.28       23.05     33.49 o 
 -15   7  22       97.51       97.46     30.06 o 
 -13   7  22       86.11       75.58     23.41 o 
 -11   7  22       71.78       92.84     28.33 o 
  -9   7  22        5.25       29.59     23.71 o 
  -7   7  22       16.35       21.20     29.15 o 
  -5   7  22       56.42       61.47     27.86 o 
  -3   7  22        2.04      -15.89     24.28 o 
  -1   7  22        8.76       -8.14     33.49 o 
 -14   8  22       22.26       -4.07     29.97 o 
 -12   8  22       64.28       72.26     25.53 o 
 -10   8  22       32.89       30.22     21.79 o 
  -8   8  22       21.50       -8.14     29.97 o 
  -6   8  22       75.54       59.66     38.78 o 
 -19   0  23        3.80       17.63     24.68 o 
 -17   0  23        0.00      -16.27     19.39 o 
 -15   0  23        4.95       39.32     24.68 o 
 -13   0  23       60.01       80.00     28.20 o 
 -11   0  23        0.51      -17.63     17.63 o 
  -9   0  23       14.20       -8.14     19.39 o 
  -7   0  23        0.81       24.41     21.15 o 
  -5   0  23       38.13       55.59     28.20 o 
  -3   0  23       66.19       98.98     35.25 o 
  -1   0  23      245.22      334.91     51.12 o 
   1   0  23      108.10      111.19     35.25 o 
   3   0  23        5.03        1.36     26.44 o 
   5   0  23       17.92        2.71     29.97 o 
 -24   1  23       35.22       50.24     24.99 o 
 -22   1  23       48.59       48.81     38.78 o 
 -20   1  23      258.98      277.96     54.64 o 
 -18   1  23      357.34      417.98     38.40 o 
 -16   1  23        7.27        8.62     13.02 o 
 -14   1  23      265.90      278.62     40.75 o 
 -12   1  23       36.32       20.53     13.02 o 
 -10   1  23       94.29       87.83     18.32 o 
  -8   1  23       27.05        6.83     11.53 o 
  -6   1  23       31.77       18.92     14.84 o 
  -4   1  23      105.59       76.18     18.64 o 
  -2   1  23       19.32       -6.48     14.43 o 
   0   1  23        2.88       -6.24     13.67 o 
   2   1  23       21.31       26.79     17.28 o 
   4   1  23       26.58       37.49     21.08 o 
 -23   2  23       15.14       20.34     27.80 o 
 -21   2  23       76.34      103.05     44.07 o 
 -19   2  23       22.10       37.97     33.49 o 
 -17   2  23       11.90       10.94     18.57 o 
 -15   2  23       18.29       15.53     14.33 o 
 -13   2  23        2.98        7.18     13.54 o 
 -11   2  23      178.95      156.58     21.99 o 
  -9   2  23      391.24      381.66     38.18 o 
  -7   2  23       89.41       75.66     18.52 o 
  -5   2  23        6.77        3.66     14.51 o 
  -3   2  23       35.65       48.38     15.63 o 
  -1   2  23      108.48      140.42     23.34 o 
   1   2  23       67.02       63.79     19.56 o 
   3   2  23       27.11       44.12     19.68 o 
 -24   3  23       25.87       38.34     27.08 o 
 -22   3  23        9.80      -22.83     22.83 o 
 -20   3  23       53.20       49.04     25.82 o 
 -18   3  23      113.66      197.97     51.12 o 
 -16   3  23       28.49       37.31     20.34 o 
 -14   3  23       39.56       25.64     18.91 o 
 -12   3  23       60.26      118.57     21.02 o 
 -10   3  23       20.94       24.47     14.99 o 
  -8   3  23      118.38      113.29     21.06 o 
  -6   3  23       70.16       91.95     19.89 o 
  -4   3  23       12.43       -1.56     15.01 o 
  -2   3  23       30.81       28.80     17.51 o 
   0   3  23       38.12       46.23     19.16 o 
   2   3  23       87.09       87.57     22.73 o 
   4   3  23       39.03       11.53     24.93 o 
 -23   4  23        3.92      -25.76     31.73 o 
 -21   4  23        3.83       12.34     24.56 o 
 -19   4  23       28.02        8.91     22.83 o 
 -17   4  23       22.78       13.56     31.73 o 
 -15   4  23       21.57      -17.60     17.60 o 
 -13   4  23       27.26       18.37     20.31 o 
 -11   4  23       32.78       52.48     40.00 o 
  -9   4  23       43.54       40.83     21.57 o 
  -7   4  23       23.59        8.96     15.92 o 
  -5   4  23       11.83        8.33     15.01 o 
  -3   4  23       12.42       29.09     18.36 o 
  -1   4  23       29.46        9.49     17.36 o 
   1   4  23       52.40       73.93     21.18 o 
   3   4  23       38.64       76.71     29.11 o 
 -20   5  23       35.50       78.87     29.60 o 
 -18   5  23       28.52       22.51     24.84 o 
 -16   5  23        7.98      -12.20     33.49 o 
 -14   5  23       57.65       62.78     24.56 o 
 -12   5  23       27.15       26.67     21.52 o 
 -10   5  23       24.07       -7.12     19.83 o 
  -8   5  23        6.91       23.53     21.08 o 
  -6   5  23        0.63        4.11     21.57 o 
  -4   5  23       22.13       59.26     27.34 o 
  -2   5  23       26.76       48.54     27.86 o 
   0   5  23       38.40        7.89     24.28 o 
 -19   6  23       11.84       17.63     35.25 o 
 -17   6  23       30.61       12.40     24.45 o 
 -15   6  23       35.35       36.61     42.30 o 
 -13   6  23       77.21       88.49     61.02 o 
 -11   6  23       61.67       92.05     27.53 o 
  -9   6  23       27.32       59.06     25.75 o 
  -7   6  23        2.38      -14.37     21.57 o 
  -5   6  23       43.84       46.16     27.39 o 
  -3   6  23        8.23       -3.00     23.58 o 
  -1   6  23        7.12       17.63     35.25 o 
 -16   7  23        7.68        5.42     33.49 o 
 -14   7  23       26.31       22.88     24.10 o 
 -12   7  23       14.48       24.60     25.38 o 
 -10   7  23        1.51        1.90     23.47 o 
  -8   7  23        9.41       45.74     27.86 o 
  -6   7  23       22.87       43.81     28.02 o 
  -4   7  23       21.59        5.42     31.73 o 
 -18   0  24      315.23      410.85     52.88 o 
 -16   0  24       42.36       23.05     22.92 o 
 -14   0  24        0.04       12.20     21.15 o 
 -12   0  24       15.73       14.92     21.15 o 
 -10   0  24        1.46        5.42     21.15 o 
  -8   0  24        0.57        6.78     21.15 o 
  -6   0  24        0.55       28.47     26.44 o 
  -4   0  24        1.05       13.56     24.68 o 
  -2   0  24        2.13        4.07     22.92 o 
   0   0  24       24.46       59.66     33.49 o 
   2   0  24        1.25       -1.36     26.44 o 
 -17   1  24       36.90       61.67     20.54 o 
 -15   1  24        3.10       17.41     15.54 o 
 -13   1  24        3.97       -1.08     11.89 o 
 -11   1  24       86.98       50.57     19.08 o 
  -9   1  24       94.46      117.74     23.58 o 
  -7   1  24       43.12       32.78     18.31 o 
  -5   1  24       48.48       31.68     20.54 o 
  -3   1  24       28.28       30.85     19.83 o 
  -1   1  24       68.64       70.81     27.80 o 
   1   1  24       21.25       28.68     20.54 o 
   3   1  24       76.66       99.85     27.34 o 
 -22   2  24       47.71       74.58     44.07 o 
 -20   2  24        0.92      -27.12     29.97 o 
 -18   2  24       30.68       39.32     35.25 o 
 -16   2  24       55.17       87.53     24.28 o 
 -14   2  24        1.79       19.04     13.80 o 
 -12   2  24       15.07       21.50     14.65 o 
 -10   2  24       22.46       45.10     16.25 o 
  -8   2  24      103.80       97.23     20.15 o 
  -6   2  24       48.02       58.67     17.96 o 
  -4   2  24       58.40       95.85     21.49 o 
  -2   2  24       26.56       25.23     17.28 o 
   0   2  24       62.86       60.94     19.97 o 
   2   2  24       55.07       62.90     21.51 o 
 -23   3  24       23.30       31.19     42.30 o 
 -21   3  24        3.30       -2.71     33.49 o 
 -19   3  24        4.47      -16.27     31.73 o 
 -17   3  24       44.25       26.88     20.22 o 
 -15   3  24       58.95       69.90     23.29 o 
 -13   3  24        9.26       36.13     20.22 o 
 -11   3  24        9.03        1.01     13.11 o 
  -9   3  24       69.87       71.59     18.98 o 
  -7   3  24       46.30       60.09     18.64 o 
  -5   3  24        6.74       -3.42     13.41 o 
  -3   3  24        7.20       17.13     17.24 o 
  -1   3  24        4.37        4.90     15.79 o 
   1   3  24       14.65       23.75     18.53 o 
 -22   4  24       79.96      126.10     45.83 o 
 -20   4  24        6.45       31.19     42.30 o 
 -18   4  24        3.16      -16.27     29.97 o 
 -16   4  24       72.71       93.31     26.09 o 
 -14   4  24       22.72       24.99     22.43 o 
 -12   4  24        4.37       11.61     19.48 o 
 -10   4  24       10.56       12.90     21.57 o 
  -8   4  24       40.37       67.86     24.99 o 
  -6   4  24        2.39       -6.09     15.46 o 
  -4   4  24       12.30       25.16     18.87 o 
  -2   4  24        1.04       -2.94     15.35 o 
   0   4  24       40.21       47.10     21.00 o 
 -19   5  24        0.75        6.78     40.54 o 
 -17   5  24        3.56      -16.27     33.49 o 
 -15   5  24        9.44       20.19     22.02 o 
 -13   5  24       35.37       59.27     25.38 o 
 -11   5  24       10.15       17.70     32.54 o 
  -9   5  24       15.92       17.02     22.02 o 
  -7   5  24      151.48      139.30     32.59 o 
  -5   5  24       70.71       97.90     30.06 o 
  -3   5  24       15.32       26.71     26.78 o 
  -1   5  24       25.46       29.34     23.27 o 
 -16   6  24       82.06      105.76     49.36 o 
 -14   6  24       10.32       -6.86     21.79 o 
 -12   6  24       11.24        8.07     23.71 o 
 -10   6  24        9.41       36.48     26.60 o 
  -8   6  24       10.21       12.58     24.84 o 
  -6   6  24       22.55       26.38     24.78 o 
  -4   6  24       40.70       19.95     25.38 o 
 -13   7  24      107.32      187.12     47.59 o 
 -11   7  24       35.91       17.63     29.97 o 
  -9   7  24       10.29        1.36     29.97 o 
  -7   7  24       81.68       96.27     40.54 o 
 -19   0  25        0.51        2.71     24.68 o 
 -17   0  25        0.14       -8.14     21.15 o 
 -15   0  25       51.58       81.36     29.97 o 
 -13   0  25       34.46       10.85     21.15 o 
 -11   0  25        0.28       25.76     21.15 o 
  -9   0  25        9.90        9.49     19.39 o 
  -7   0  25       26.14       31.19     28.20 o 
  -5   0  25        3.94       20.34     24.68 o 
  -3   0  25       75.32       98.98     37.02 o 
  -1   0  25       32.32       61.02     31.73 o 
   1   0  25       89.36       50.17     35.25 o 
 -18   1  25       33.54       38.14     19.05 o 
 -16   1  25        9.51       52.88     19.94 o 
 -14   1  25        6.50        6.31     13.97 o 
 -12   1  25        0.84        0.59     14.29 o 
 -10   1  25       63.88       46.73     18.57 o 
  -8   1  25        4.22       10.20     15.54 o 
  -6   1  25       32.45       57.91     21.08 o 
  -4   1  25       17.92       11.34     18.20 o 
  -2   1  25       18.89       -3.18     17.78 o 
   0   1  25       11.58       13.31     25.08 o 
 -23   2  25       56.97       31.19     42.30 o 
 -21   2  25       29.36       29.83     40.54 o 
 -19   2  25        9.93        4.07     33.49 o 
 -17   2  25       59.51       22.33     19.83 o 
 -15   2  25        4.29        8.24     14.01 o 
 -13   2  25       40.98        9.04     13.86 o 
 -11   2  25       41.98       36.48     15.71 o 
  -9   2  25       39.61       60.01     17.37 o 
  -7   2  25       67.65       82.71     19.80 o 
  -5   2  25       52.65       20.14     16.43 o 
  -3   2  25       28.82       24.51     18.68 o 
  -1   2  25        1.60       12.86     17.11 o 
   1   2  25       60.11       90.40     23.01 o 
 -22   3  25       14.06       -8.14     38.78 o 
 -20   3  25       58.58       75.93     44.07 o 
 -18   3  25        4.82       -2.71     35.25 o 
 -16   3  25       13.96       11.83     32.54 o 
 -14   3  25       38.31       42.47     22.83 o 
 -12   3  25       55.98       81.55     20.30 o 
 -10   3  25        1.45        0.20     12.34 o 
  -8   3  25        4.28       16.84     16.92 o 
  -6   3  25       11.55       37.57     17.60 o 
  -4   3  25       17.91       29.31     17.60 o 
  -2   3  25       21.88       21.85     15.72 o 
   0   3  25       15.71        5.72     17.91 o 
 -19   4  25       13.97        5.42     35.25 o 
 -17   4  25       74.68      116.61     44.07 o 
 -15   4  25       26.83       31.55     22.43 o 
 -13   4  25       29.98       35.67     23.71 o 
 -11   4  25       15.28      -17.71     19.48 o 
  -9   4  25       49.91       34.81     22.43 o 
  -7   4  25        9.07        0.36     16.32 o 
  -5   4  25        3.11      -15.38     15.38 o 
  -3   4  25       41.62       22.43     19.28 o 
  -1   4  25        6.22       17.36     19.43 o 
 -18   5  25        0.60      -35.25     35.25 o 
 -16   5  25       23.20       48.81     38.78 o 
 -14   5  25       34.44       83.49     27.80 o 
 -12   5  25       26.13       52.39     35.25 o 
 -10   5  25       15.60       19.89     35.25 o 
  -8   5  25       86.95       83.39     38.64 o 
  -6   5  25       35.93       60.08     25.82 o 
  -4   5  25        2.94       24.47     24.99 o 
 -15   6  25       21.21       18.98     29.97 o 
 -13   6  25        5.24       18.09     24.45 o 
 -11   6  25       12.80       -2.44     23.47 o 
  -9   6  25       23.20       26.54     25.38 o 
  -7   6  25       11.33        8.14     29.97 o 
  -5   6  25        1.08       -8.14     31.73 o 
 -18   0  26       88.41      161.36     42.30 o 
 -16   0  26       41.91       18.98     24.68 o 
 -14   0  26       15.23        8.14     24.68 o 
 -12   0  26       27.01       12.20     22.92 o 
 -10   0  26       16.83      -13.56     17.63 o 
  -8   0  26       50.43       14.92     24.68 o 
  -6   0  26       31.67       27.12     26.44 o 
  -4   0  26        8.75        5.42     28.20 o 
  -2   0  26       73.87      111.19     40.54 o 
   0   0  26        4.48        9.49     31.73 o 
 -19   1  26        2.40        0.00     26.44 o 
 -17   1  26       22.80       37.83     19.29 o 
 -15   1  26        5.94       11.90     16.79 o 
 -13   1  26       13.00        7.43     16.79 o 
 -11   1  26       10.48       23.73     17.45 o 
  -9   1  26       34.20       40.86     18.57 o 
  -7   1  26        4.04       -9.60     15.64 o 
  -5   1  26        3.51        5.16     19.29 o 
  -3   1  26        7.42        2.67     28.47 o 
  -1   1  26       33.82       17.39     21.79 o 
 -18   2  26       48.98       65.48     24.45 o 
 -16   2  26       15.93       34.97     16.81 o 
 -14   2  26       15.04       -4.77     13.96 o 
 -12   2  26        1.37       16.53     14.81 o 
 -10   2  26        6.93       -1.23     13.80 o 
  -8   2  26       15.61       19.62     16.11 o 
  -6   2  26       11.04       23.67     20.54 o 
  -4   2  26       20.31       32.15     21.69 o 
  -2   2  26       41.35       71.19     24.93 o 
 -21   3  26        6.19       -8.14     40.54 o 
 -19   3  26       16.26      -35.25     35.25 o 
 -17   3  26       63.55       44.88     29.83 o 
 -15   3  26       16.88       12.00     19.87 o 
 -13   3  26       14.91       12.16     25.76 o 
 -11   3  26       45.86       45.07     18.26 o 
  -9   3  26       28.48       25.20     16.76 o 
  -7   3  26        1.40      -11.60     15.68 o 
  -5   3  26        2.40        6.21     17.65 o 
  -3   3  26       27.60       23.07     19.68 o 
 -18   4  26       17.45       12.20     37.02 o 
 -16   4  26       38.09       15.63     35.25 o 
 -14   4  26       32.05       48.42     25.35 o 
 -12   4  26        5.67       23.05     24.09 o 
 -10   4  26       39.77       45.12     24.84 o 
  -8   4  26       31.36       12.35     22.81 o 
  -6   4  26        2.82        6.29     17.75 o 
  -4   4  26        3.64       25.68     20.03 o 
 -15   5  26       15.46       23.81     24.99 o 
 -13   5  26       31.14       57.49     26.40 o 
 -11   5  26       20.19       11.02     23.15 o 
  -9   5  26       41.48       35.99     27.08 o 
  -7   5  26       25.39       -3.34     21.53 o 
 -19   0  27       13.42       31.19     31.73 o 
 -17   0  27       19.06       12.20     26.44 o 
 -15   0  27        7.63       14.92     24.68 o 
 -13   0  27        4.39       36.61     28.20 o 
 -11   0  27        1.36        2.71     19.39 o 
  -9   0  27       40.00       52.88     29.97 o 
  -7   0  27        5.33        0.00     24.68 o 
  -5   0  27        0.00      -10.85     24.68 o 
  -3   0  27      144.85      176.27     47.59 o 
 -18   1  27      286.63      334.92     64.41 o 
 -16   1  27       74.93      141.28     28.67 o 
 -14   1  27       27.54       18.11     17.32 o 
 -12   1  27        6.24       16.27     17.45 o 
 -10   1  27        1.82        4.07     16.20 o 
  -8   1  27       67.44       86.10     24.93 o 
  -6   1  27       26.76       34.46     21.08 o 
  -4   1  27        5.68       14.92     21.19 o 
 -17   2  27       15.78       10.85     24.68 o 
 -15   2  27       11.59       27.80     18.70 o 
 -13   2  27       17.35       23.59     24.41 o 
 -11   2  27        3.61        0.27     15.54 o 
  -9   2  27       59.72       47.26     33.90 o 
  -7   2  27        5.37        0.70     18.04 o 
  -5   2  27        0.84       10.89     20.54 o 
  -3   2  27       63.62       53.56     24.93 o 
 -18   3  27       20.65       27.12     38.78 o 
 -16   3  27       15.82       21.24     21.52 o 
 -14   3  27        1.45       19.55     21.52 o 
 -12   3  27        5.49      -14.84     14.84 o 
 -10   3  27       44.79       39.56     19.35 o 
  -8   3  27       20.06       20.82     18.52 o 
  -6   3  27       38.20       51.55     20.22 o 
  -4   3  27       34.69       46.45     20.41 o 
 -17   4  27        3.02       25.76     37.02 o 
 -15   4  27        0.53       22.01     23.71 o 
 -13   4  27        9.13        6.78     22.81 o 
 -11   4  27        1.95       26.85     24.99 o 
  -9   4  27        7.23       34.35     24.78 o 
  -7   4  27        4.03       26.85     25.53 o 
 -12   5  27        1.26       18.98     28.20 o 
 -18   0  28        2.14       28.47     28.20 o 
 -16   0  28        1.83       -2.71     24.68 o 
 -14   0  28        3.17      -13.56     21.15 o 
 -12   0  28       55.44       28.47     29.97 o 
 -10   0  28       49.54       88.14     35.25 o 
  -8   0  28       20.04        9.49     29.97 o 
  -6   0  28        1.71      -13.56     28.20 o 
 -19   1  28       20.49       56.95     33.49 o 
 -17   1  28       15.62       27.12     21.19 o 
 -15   1  28        8.81       21.69     18.70 o 
 -13   1  28       10.76        7.15     33.22 o 
 -11   1  28        8.64        4.07     16.20 o 
  -9   1  28        4.84       -8.98     14.80 o 
  -7   1  28        2.47      -10.58     18.57 o 
  -5   1  28       69.80       79.91     27.34 o 
 -18   2  28        5.41        5.42     29.97 o 
 -16   2  28       11.99       26.48     21.02 o 
 -14   2  28        6.21        1.36     17.45 o 
 -12   2  28       17.40       15.59     30.51 o 
 -10   2  28        2.28      -15.54     15.54 o 
  -8   2  28       45.64       44.82     22.83 o 
  -6   2  28       19.34       20.04     22.33 o 
 -17   3  28       44.42       65.08     44.07 o 
 -15   3  28        3.11       -0.54     20.53 o 
 -13   3  28       17.40       29.73     33.90 o 
 -11   3  28        4.29        5.14     16.92 o 
  -9   3  28       10.34      -13.14     16.36 o 
  -7   3  28        6.56       -6.78     37.02 o 
 -12   4  28        4.61        8.14     40.54 o 
 -15   0  29        0.04        5.42     26.44 o 
 -13   0  29        0.16       -4.07     24.68 o 
 -11   0  29        5.93       42.03     29.97 o 
  -9   0  29        2.06       20.34     24.68 o 
 -14   1  29       11.62       30.85     19.83 o 
 -12   1  29        9.31        2.56     16.79 o 
 -10   1  29        2.54        0.31     16.06 o 
                                                 
